# Supplementary material for: Diaqua­bis(5-carb­oxy-2-propyl-1H-imidazole-4-carboxyl­ato-κ2 N 3,O 4)magnesium(II) 3.5-hydrate
Source: Acta Crystallogr Sect E Struct Rep Online. 2010 Feb 17;66(Pt 3):m305. doi: 10.1107/S1600536810005684 (PMC2983537; doi:10.1107/S1600536810005684)
Supplement: Supplementary file 2 [file e-66-0m305-Isup2.hkl]

# 
# h,k,l, Fc-squared, Fo-squared, sigma(Fo-squared) and status flag 
# 
data_I
_shelx_title ' 100109b in P-1' 
_shelx_refln_list_code          4 
_shelx_F_calc_maximum      141.66 
_exptl_crystal_F_000       546.00 
_reflns_d_resolution_high  0.8403 
 
loop_ 
 _symmetry_equiv_pos_as_xyz 
 'x, y, z' 
 '-x, -y, -z' 
 
_cell_length_a    10.5160 
_cell_length_b    10.5332 
_cell_length_c    11.3989 
_cell_angle_alpha  83.288 
_cell_angle_beta   81.783 
_cell_angle_gamma  86.458 
 
_shelx_F_squared_multiplier     1.000 
 
loop_ 
 _refln_index_h 
 _refln_index_k 
 _refln_index_l 
 _refln_F_squared_calc 
 _refln_F_squared_meas 
 _refln_F_squared_sigma 
 _refln_observed_status 
   1   0   0       18.02       16.08      1.39 o 
   2   0   0      265.29      286.63      7.32 o 
   3   0   0        2.35        3.09      0.67 o 
   4   0   0       89.95      108.87      3.72 o 
   5   0   0      470.82      520.31     13.73 o 
   6   0   0        3.49        8.13      1.53 o 
   7   0   0        1.86        1.99      1.36 o 
   8   0   0      125.84      116.01      7.23 o 
   9   0   0      172.24      156.23     12.72 o 
  10   0   0      370.25      293.71     19.34 o 
  11   0   0        5.28        2.61      5.37 o 
  12   0   0        1.64       -3.31      6.12 o 
 -12   1   0       20.21       29.13      8.86 o 
 -11   1   0        0.50       -5.39      4.35 o 
 -10   1   0        5.09       -1.07      4.75 o 
  -9   1   0      195.42      154.86     12.68 o 
  -8   1   0      365.95      325.87     18.95 o 
  -7   1   0       44.26       39.43      5.22 o 
  -6   1   0        5.63        5.31      1.86 o 
  -5   1   0     2795.45     3063.57    130.13 o 
  -4   1   0      353.91      376.55     42.24 o 
  -3   1   0       25.09       12.24      2.71 o 
  -2   1   0      359.69      370.88     16.01 o 
  -1   1   0      120.20      128.46      5.94 o 
   0   1   0      636.44      644.77     24.97 o 
   1   1   0    10854.26     9255.53    249.64 o 
   2   1   0     3603.68     3569.83     83.64 o 
   3   1   0       14.71       22.63      1.67 o 
   4   1   0       75.09       98.93      3.41 o 
   5   1   0      548.48      510.37     13.44 o 
   6   1   0      179.52      206.42      6.51 o 
   7   1   0       24.30       18.00      2.18 o 
   8   1   0        1.92       -0.70      3.82 o 
   9   1   0      169.21      159.90     13.02 o 
  10   1   0        1.90       -5.96      4.59 o 
  11   1   0       49.08       36.43      9.26 o 
  12   1   0        0.93       -4.75      5.50 o 
 -12   2   0        5.67        3.81      6.02 o 
 -11   2   0        4.27       -5.77      5.05 o 
 -10   2   0        0.39        1.82      4.81 o 
  -9   2   0       10.62       -0.69      4.51 o 
  -8   2   0       97.81      101.53      9.42 o 
  -7   2   0       47.93       36.26      3.84 o 
  -6   2   0       67.46       71.93      5.07 o 
  -5   2   0      162.17      134.86     12.55 o 
  -4   2   0      333.23      413.73     19.68 o 
  -2   2   0      118.81       89.36      5.56 o 
  -1   2   0       61.94       65.11      2.65 o 
   0   2   0      901.53      929.37     36.43 o 
   1   2   0     1404.03     1414.10     39.04 o 
   2   2   0      630.80      637.81     18.52 o 
   3   2   0     5951.96     6297.25    169.99 o 
   4   2   0       11.02        3.56      1.31 o 
   5   2   0      441.34      446.98     14.32 o 
   6   2   0      147.97      115.57     10.73 o 
   7   2   0      188.21      163.03      7.04 o 
   8   2   0        4.78        4.43      4.29 o 
   9   2   0      168.46      152.19     13.15 o 
  10   2   0       25.17       21.57      7.84 o 
  11   2   0       30.82       40.95      9.58 o 
  12   2   0        4.91        7.04      7.89 o 
 -11   3   0       19.98       15.89      7.23 o 
 -10   3   0       62.35       60.20     10.42 o 
  -9   3   0        0.58        0.32      5.04 o 
  -8   3   0       12.68        8.46      5.72 o 
  -7   3   0      144.19      121.83     10.47 o 
  -6   3   0       14.54       15.60      5.02 o 
  -5   3   0        0.01        0.89      3.01 o 
  -4   3   0       73.02       79.83      7.23 o 
  -3   3   0      357.52      313.15     15.38 o 
  -2   3   0      515.37      398.98     11.77 o 
  -1   3   0     5744.70     5440.44    204.99 o 
   0   3   0    10799.25     9856.73    369.30 o 
   1   3   0     9521.74     8764.75    240.66 o 
   2   3   0      230.47      248.82      8.50 o 
   3   3   0      804.42      832.87     24.42 o 
   4   3   0       32.11       28.22      2.88 o 
   5   3   0      189.03      179.69      7.24 o 
   6   3   0      234.02      306.82     11.44 o 
   7   3   0        3.12        1.66      1.96 o 
   8   3   0        2.81       -2.93      4.27 o 
   9   3   0       58.28       66.51     10.95 o 
  10   3   0        5.18       10.05      6.85 o 
  11   3   0        0.26       -3.36      5.64 o 
  12   3   0        0.02       -3.06      7.33 o 
 -11   4   0        9.73       16.70      8.45 o 
 -10   4   0      131.28      132.16     13.10 o 
  -9   4   0       12.92       11.35      6.76 o 
  -8   4   0        0.25       -1.12      5.02 o 
  -7   4   0       84.46       81.33     10.96 o 
  -6   4   0      667.11      776.59     36.62 o 
  -5   4   0      270.31      313.50     17.81 o 
  -4   4   0        0.03       -1.55      2.71 o 
  -3   4   0     1076.47     1158.30     31.44 o 
  -2   4   0      241.83      240.94     12.24 o 
  -1   4   0      969.14      838.69     34.16 o 
   0   4   0     6918.30     6687.31    251.77 o 
   1   4   0     2127.37     2448.29     67.65 o 
   2   4   0      127.83      127.65      5.61 o 
   3   4   0      673.11      658.39     20.16 o 
   4   4   0      466.62      450.22     14.88 o 
   5   4   0       67.24       68.63      4.35 o 
   6   4   0      145.16      117.85      7.07 o 
   7   4   0       28.85       27.04      4.55 o 
   8   4   0       42.04       43.09      8.67 o 
   9   4   0       17.70       25.32      7.98 o 
  10   4   0       75.77       75.75     12.38 o 
  11   4   0       36.75       50.38     11.62 o 
 -11   5   0        1.13       -5.88      6.12 o 
 -10   5   0        8.07        0.56      6.21 o 
  -9   5   0       79.57       74.68     12.21 o 
  -8   5   0      274.89      304.16     20.43 o 
  -7   5   0        4.22        0.11      5.07 o 
  -6   5   0      403.68      481.34     26.00 o 
  -5   5   0      510.24      558.46     23.92 o 
  -4   5   0       65.26      101.99      6.49 o 
  -3   5   0      734.17      760.06     21.94 o 
  -2   5   0      704.96      740.25     31.53 o 
  -1   5   0       84.90       95.83      6.61 o 
   0   5   0        3.87        2.26      2.45 o 
   1   5   0     3301.51     3614.61     99.42 o 
   2   5   0      358.55      397.59     13.48 o 
   3   5   0        5.01        5.07      2.17 o 
   4   5   0     1182.73     1235.75     36.35 o 
   5   5   0        3.12        0.64      1.97 o 
   6   5   0      164.63      159.51      7.58 o 
   7   5   0      263.14      258.99     17.02 o 
   8   5   0       33.32       28.55      8.09 o 
   9   5   0       32.00       27.93      8.32 o 
  10   5   0        6.95        6.56      7.11 o 
  11   5   0       50.16       67.69     12.78 o 
 -10   6   0       40.45       44.26     11.47 o 
  -9   6   0        9.60       20.17      9.23 o 
  -8   6   0       51.68       35.69      9.75 o 
  -7   6   0      171.14      171.52      8.93 o 
  -6   6   0        0.17       -3.99      2.66 o 
  -5   6   0       99.52      100.34      6.04 o 
  -4   6   0     1176.04     1262.21     35.34 o 
  -3   6   0        1.81       -1.61      2.82 o 
  -2   6   0      205.86      211.40     12.05 o 
  -1   6   0        0.00        0.89      2.45 o 
   0   6   0       11.97        8.46      3.31 o 
   1   6   0      294.78      315.44     11.67 o 
   2   6   0       26.55       13.29      2.90 o 
   3   6   0        3.91        0.56      2.07 o 
   4   6   0      207.65      212.35      9.05 o 
   5   6   0        8.95       12.60      4.88 o 
   6   6   0       34.82       32.21      4.43 o 
   7   6   0        2.26        2.26      5.27 o 
   8   6   0        9.67        6.44      5.85 o 
   9   6   0       26.46       20.75      8.24 o 
  10   6   0       18.08       20.06      8.70 o 
  11   6   0        1.35       -4.29      6.96 o 
  -9   7   0        1.22        1.26      4.13 o 
  -8   7   0       58.74       85.55      8.28 o 
  -7   7   0        9.66       -2.00      3.29 o 
  -6   7   0       86.21       86.66      7.02 o 
  -5   7   0       97.17      121.34     10.72 o 
  -4   7   0       70.88       62.51      7.11 o 
  -3   7   0      346.39      370.05     19.31 o 
  -2   7   0      651.12      661.50     29.62 o 
  -1   7   0      159.43      181.11     11.01 o 
   0   7   0      108.05      105.78      6.10 o 
   1   7   0      281.89      324.26     20.52 o 
   2   7   0        0.02       -1.59      2.31 o 
   3   7   0       83.74       83.49      6.01 o 
   4   7   0      274.30      281.49     11.46 o 
   5   7   0       11.47       12.82      3.44 o 
   6   7   0       54.21       54.89      5.58 o 
   7   7   0        3.35       -4.24      4.64 o 
   8   7   0      118.40      114.12     11.84 o 
   9   7   0       11.32       10.76      7.82 o 
  10   7   0        0.12       -0.05      6.80 o 
  -9   8   0        5.05        2.42      4.86 o 
  -8   8   0       27.81       33.51      6.15 o 
  -7   8   0       36.07       61.66      7.11 o 
  -6   8   0        2.04        0.73      5.51 o 
  -5   8   0      109.20      108.40     10.29 o 
  -4   8   0        2.83        4.48      4.94 o 
  -3   8   0       74.71       73.44      7.38 o 
  -2   8   0      138.14      155.02     10.79 o 
  -1   8   0       89.59       94.36      8.08 o 
   0   8   0      125.31      123.00      7.10 o 
   1   8   0        0.17       -0.79      3.11 o 
   2   8   0        0.00       -3.29      2.19 o 
   3   8   0        0.79        0.94      2.59 o 
   4   8   0        4.98        2.02      5.11 o 
   5   8   0       15.40       15.78      4.42 o 
   6   8   0       63.32       68.55     10.26 o 
   7   8   0       16.41       27.82      7.98 o 
   8   8   0       77.89      102.93     14.32 o 
   9   8   0       46.15       50.93     11.22 o 
  -8   9   0       13.98       21.46      8.94 o 
  -7   9   0        1.04       -1.29      5.88 o 
  -6   9   0       91.95       97.58     10.90 o 
  -5   9   0       68.45       74.86     10.68 o 
  -4   9   0        5.79        5.66      4.81 o 
  -3   9   0       41.51       53.33      8.51 o 
  -2   9   0        0.00       -3.46      3.98 o 
  -1   9   0        8.91        6.07      5.46 o 
   0   9   0        0.12       -2.53      3.01 o 
   1   9   0       22.92       32.70      9.62 o 
   2   9   0        4.57       -0.60      3.18 o 
   3   9   0      242.88      263.85     12.01 o 
   4   9   0      376.79      414.53     16.36 o 
   5   9   0        2.11       -1.51      3.32 o 
   6   9   0       36.82       50.32      9.45 o 
   7   9   0       12.78       14.25      6.90 o 
   8   9   0        4.93        6.44      7.11 o 
  -6  10   0       10.29       12.84      7.44 o 
  -5  10   0       93.81      100.74     10.80 o 
  -4  10   0       91.67      100.75     12.14 o 
  -3  10   0       16.83       25.41      7.57 o 
  -2  10   0       63.77       69.06      9.16 o 
  -1  10   0        2.48       -2.01      3.12 o 
   0  10   0       75.55       80.61      7.18 o 
   1  10   0       25.64       23.64      5.28 o 
   2  10   0       20.01       16.45      4.78 o 
   3  10   0       36.35       25.83      6.69 o 
   4  10   0       29.48       18.44      5.06 o 
   5  10   0      136.58      131.65     10.84 o 
   6  10   0        8.97       11.57      6.87 o 
   7  10   0        2.59        4.96      6.69 o 
  -3  11   0       72.14      103.99     15.63 o 
  -2  11   0        3.46       -0.37      7.49 o 
  -1  11   0       37.82       35.29     10.61 o 
   0  11   0        1.03       -1.69      6.04 o 
   1  11   0        2.44        5.70      6.98 o 
   2  11   0        0.02       -5.46      3.64 o 
   3  11   0        0.13       -4.82      3.77 o 
   4  11   0        0.16        1.26      4.96 o 
   5  11   0        0.43       -1.32      5.42 o 
   6  11   0       21.56       37.70      9.48 o 
  -2  12   0        0.12       -2.93      6.63 o 
  -1  12   0       16.39        2.96      8.25 o 
   0  12   0        0.12       -3.09      7.68 o 
   1  12   0       12.11        7.68      8.38 o 
   2  12   0       45.51       40.06     12.21 o 
   3  12   0        1.76        1.00      6.84 o 
  -3 -12   1        1.06       -6.14      4.15 o 
  -2 -12   1       17.29       41.76      9.85 o 
  -1 -12   1       33.47       28.09     10.72 o 
   0 -12   1        3.34       -3.33      8.13 o 
   1 -12   1        6.57       -3.62      8.13 o 
   2 -12   1        1.94        0.37      8.38 o 
  -5 -11   1        0.71        0.14      6.15 o 
  -4 -11   1        4.70       -1.91      5.69 o 
  -3 -11   1        0.00       -3.10      4.01 o 
  -2 -11   1        2.51        3.43      4.04 o 
  -1 -11   1       37.06       45.58      7.15 o 
   0 -11   1        4.20        1.76      4.29 o 
   1 -11   1        1.10       -5.00      3.93 o 
   2 -11   1       36.58       21.70      7.90 o 
   3 -11   1        2.31       -1.82      5.39 o 
   4 -11   1       30.81       38.18      9.29 o 
   5 -11   1        1.40        2.45      6.12 o 
  -7 -10   1        0.69        0.33      6.34 o 
  -6 -10   1        8.51       23.45      7.86 o 
  -5 -10   1       43.21       27.15      8.00 o 
  -4 -10   1      271.71      248.21     12.32 o 
  -3 -10   1      124.43      137.39      9.12 o 
  -2 -10   1        9.75        5.59      4.17 o 
  -1 -10   1        0.30       -4.87      3.41 o 
   0 -10   1       94.24      100.31     15.61 o 
   1 -10   1      191.92      185.84     13.30 o 
   2 -10   1       25.67       29.10      7.54 o 
   3 -10   1        4.22       -4.89      4.70 o 
   4 -10   1        1.85       -6.69      4.64 o 
   5 -10   1       43.84       74.86     11.15 o 
   6 -10   1       58.20       88.56     12.91 o 
  -8  -9   1       39.02       45.67     10.80 o 
  -7  -9   1       50.89       46.61      9.91 o 
  -6  -9   1        6.70        0.33      5.43 o 
  -5  -9   1        4.51        7.33      5.34 o 
  -4  -9   1        2.86        4.61      4.45 o 
  -3  -9   1       99.05       88.90      6.77 o 
  -2  -9   1        8.19        5.95      3.51 o 
  -1  -9   1       14.81       16.07      4.27 o 
   0  -9   1      103.92       82.00      6.78 o 
   1  -9   1        0.54       -0.46      3.79 o 
   2  -9   1       57.04       56.02      8.45 o 
   3  -9   1        0.16       -5.66      3.78 o 
   4  -9   1        0.02       -5.85      4.30 o 
   5  -9   1        7.10        4.88      6.18 o 
   6  -9   1       15.10       20.44      7.73 o 
   7  -9   1       56.93       70.97     12.01 o 
   8  -9   1       17.06       27.44      9.54 o 
  -9  -8   1        1.27       -5.27      6.17 o 
  -8  -8   1      195.64      199.40     16.49 o 
  -7  -8   1       17.63       19.76      7.60 o 
  -6  -8   1        9.59       15.19      6.60 o 
  -5  -8   1      105.10       89.68      6.31 o 
  -4  -8   1        9.26        4.98      3.13 o 
  -3  -8   1       32.96       39.67      5.19 o 
  -2  -8   1       51.38       58.01     11.02 o 
  -1  -8   1       38.30       46.05      6.80 o 
   0  -8   1      419.68      354.79     18.66 o 
   1  -8   1        0.06       -4.61      3.08 o 
   2  -8   1      131.93      147.68     10.69 o 
   3  -8   1        7.48        6.72      4.24 o 
   4  -8   1        7.83        5.90      4.78 o 
   5  -8   1      178.25      194.70     14.31 o 
   6  -8   1      186.39      177.98     14.34 o 
   7  -8   1        4.31       -0.11      6.53 o 
   8  -8   1        5.15        3.39      4.42 o 
   9  -8   1       14.61       17.95      5.66 o 
 -10  -7   1        3.29        3.27      7.50 o 
  -9  -7   1       12.55       11.41      7.63 o 
  -8  -7   1        0.28       -0.97      5.72 o 
  -7  -7   1       68.46       72.05     10.76 o 
  -6  -7   1      200.17      157.81     12.54 o 
  -5  -7   1        0.33       -3.30      2.20 o 
  -4  -7   1       88.56       81.27      6.06 o 
  -3  -7   1      147.68      116.85      7.47 o 
  -2  -7   1        4.64        3.15      2.87 o 
  -1  -7   1       26.48       24.42      3.92 o 
   0  -7   1      135.34      134.23      9.29 o 
   1  -7   1       22.00       11.47      4.24 o 
   2  -7   1      327.93      312.39     16.75 o 
   3  -7   1      165.99      173.89     11.97 o 
   4  -7   1      289.76      300.87     17.56 o 
   5  -7   1       29.07       43.52      7.82 o 
   6  -7   1       18.04       18.96      4.66 o 
   7  -7   1       67.57       99.17      9.23 o 
   8  -7   1        2.97       -2.10      3.70 o 
   9  -7   1       22.09       39.86      6.60 o 
 -10  -6   1        0.30       -3.00      5.66 o 
  -9  -6   1        0.91       -3.68      5.72 o 
  -8  -6   1        0.11       -2.50      4.53 o 
  -7  -6   1       17.96       27.02      7.17 o 
  -6  -6   1        0.06       -3.00      3.57 o 
  -5  -6   1       22.91       22.89      3.58 o 
  -4  -6   1      114.58      100.53      8.99 o 
  -3  -6   1       42.10       43.29      8.89 o 
  -2  -6   1      408.54      376.66     13.60 o 
  -1  -6   1      223.39      186.27     11.03 o 
   0  -6   1      471.74      510.97     23.36 o 
   1  -6   1       22.98       27.26      5.05 o 
   2  -6   1       30.69       21.35      4.51 o 
   3  -6   1      237.66      220.05     13.16 o 
   4  -6   1       25.30       29.88      6.80 o 
   5  -6   1      243.05      244.07     10.37 o 
   6  -6   1      179.58      191.69     14.65 o 
   7  -6   1      165.98      153.90      8.53 o 
   8  -6   1       81.60       98.71     13.22 o 
   9  -6   1       15.51        2.68      5.43 o 
 -11  -5   1        0.00       -5.27      6.04 o 
 -10  -5   1      108.82      113.10     15.06 o 
  -9  -5   1       19.61       16.13      7.36 o 
  -8  -5   1      239.78      263.58     18.39 o 
  -7  -5   1       19.99       32.84      7.43 o 
  -6  -5   1       66.56       65.11      9.19 o 
  -5  -5   1      178.04      156.33      7.30 o 
  -4  -5   1        5.34        1.91      3.29 o 
  -3  -5   1      157.12      147.97     11.29 o 
  -2  -5   1        0.72        1.21      1.74 o 
  -1  -5   1     1514.36     1603.67     63.66 o 
   0  -5   1      302.40      264.17     13.43 o 
   1  -5   1       69.13       44.33      4.68 o 
   2  -5   1      827.01      875.62     37.06 o 
   3  -5   1      274.13      247.77     13.91 o 
   4  -5   1       31.24       39.36      4.28 o 
   5  -5   1      374.23      387.92     13.83 o 
   6  -5   1       31.87       36.66      4.96 o 
   7  -5   1       16.49       30.13      8.22 o 
   8  -5   1       21.19        9.99      6.90 o 
   9  -5   1      103.55      129.37     15.70 o 
  10  -5   1        0.47       -4.56      6.33 o 
  11  -5   1       39.91       68.80     13.10 o 
 -11  -4   1       16.76       21.77      9.02 o 
 -10  -4   1        8.78        7.58      7.15 o 
  -9  -4   1      312.11      300.21     20.46 o 
  -8  -4   1      222.83      209.21     15.84 o 
  -7  -4   1      247.90      291.15     18.24 o 
  -6  -4   1      362.98      379.62     13.31 o 
  -5  -4   1       90.39       91.89      5.63 o 
  -4  -4   1        7.30        5.05      1.89 o 
  -3  -4   1      581.01      596.77     18.54 o 
  -2  -4   1      275.02      243.96      8.91 o 
  -1  -4   1       14.31       22.99      3.68 o 
   0  -4   1       81.45       64.76      5.13 o 
   1  -4   1        1.55        0.14      1.96 o 
   2  -4   1     1773.50     1887.59     74.14 o 
   3  -4   1     1148.54     1266.40     34.33 o 
   4  -4   1      587.69      635.53     19.20 o 
   5  -4   1      268.91      305.61     17.56 o 
   6  -4   1       58.15       48.85      8.65 o 
   7  -4   1        0.29        3.11      5.11 o 
   8  -4   1       95.04       91.40     10.39 o 
   9  -4   1       41.02       57.81     10.96 o 
  10  -4   1        1.10       -5.13      4.80 o 
  11  -4   1        0.72        1.90      6.58 o 
 -11  -3   1       55.06       63.69     11.97 o 
 -10  -3   1        0.33       -5.42      5.19 o 
  -9  -3   1        0.16       -2.88      4.45 o 
  -8  -3   1       56.37       35.39      8.24 o 
  -7  -3   1        6.70        7.49      5.00 o 
  -6  -3   1      395.61      374.84     17.05 o 
  -5  -3   1      198.10      181.45      7.06 o 
  -4  -3   1        5.41        2.92      1.59 o 
  -3  -3   1       46.24       50.67      4.39 o 
  -2  -3   1      649.92      616.10     18.43 o 
  -1  -3   1       19.40       17.89      2.98 o 
   0  -3   1       28.70       28.41      3.11 o 
   1  -3   1      687.40      624.39     25.99 o 
   2  -3   1       63.52       66.01      3.36 o 
   3  -3   1      349.07      357.69     17.22 o 
   4  -3   1      359.51      455.75     21.97 o 
   5  -3   1      628.45      672.94     31.23 o 
   6  -3   1       51.63       62.62      8.72 o 
   7  -3   1      515.17      521.62     27.02 o 
   8  -3   1       93.33       99.99     10.34 o 
   9  -3   1       29.72       24.00      7.22 o 
  10  -3   1       43.51       36.71      9.02 o 
  11  -3   1        8.19       -1.13      5.78 o 
 -12  -2   1        8.32        7.23      8.11 o 
 -11  -2   1       24.39       19.22      7.60 o 
 -10  -2   1       27.05       26.85      8.27 o 
  -9  -2   1       70.57       67.96     10.74 o 
  -8  -2   1        0.06       -1.99      3.66 o 
  -7  -2   1       18.98       18.00      3.09 o 
  -6  -2   1       82.10       93.73      3.76 o 
  -5  -2   1       19.63       19.48      1.94 o 
  -4  -2   1      754.14      809.63     21.95 o 
  -3  -2   1      305.72      390.11     10.35 o 
  -2  -2   1      148.95      240.43      7.86 o 
  -1  -2   1       71.58       72.53      4.60 o 
   0  -2   1      308.41      339.24     14.48 o 
   1  -2   1       83.71       81.55      4.99 o 
   2  -2   1      106.80       85.44      3.67 o 
   3  -2   1      765.30      746.30     31.44 o 
   4  -2   1     1077.85      989.57     41.57 o 
   5  -2   1     3388.20     3777.44    146.37 o 
   6  -2   1       50.57       55.56      4.05 o 
   7  -2   1      151.91      132.63     10.53 o 
   8  -2   1        6.19        7.47      4.86 o 
   9  -2   1       71.93       74.56     10.58 o 
  10  -2   1       29.79       31.92      8.09 o 
  11  -2   1        0.61       -1.16      5.13 o 
  12  -2   1        8.87       11.50      7.17 o 
 -12  -1   1       21.64       16.19      8.33 o 
 -11  -1   1       14.11       20.83      8.01 o 
 -10  -1   1      129.72      108.78     11.68 o 
  -9  -1   1       25.52       28.41      7.55 o 
  -8  -1   1       79.00       60.94      7.26 o 
  -7  -1   1      372.90      383.00     11.66 o 
  -6  -1   1      345.95      389.74     11.03 o 
  -5  -1   1      376.20      436.40     11.80 o 
  -4  -1   1      137.06      131.08      4.39 o 
  -3  -1   1      579.73      612.38     18.14 o 
  -2  -1   1       37.90       42.71      2.48 o 
  -1  -1   1       88.99       75.49      3.10 o 
   0  -1   1     7087.27     5618.09    211.21 o 
   1  -1   1        4.81        3.54      0.58 o 
   2  -1   1       90.19       85.98      3.52 o 
   3  -1   1      333.00      354.63     29.80 o 
   4  -1   1     2931.69     2919.39     98.54 o 
   5  -1   1     1204.68     1186.83     29.32 o 
   6  -1   1      424.59      431.87     12.11 o 
   7  -1   1       46.42       41.67      8.13 o 
   8  -1   1       30.95       30.59      8.49 o 
   9  -1   1      328.63      294.84     18.36 o 
  10  -1   1      145.33      115.22     11.07 o 
  11  -1   1       57.92       36.11      8.91 o 
  12  -1   1        0.35        0.00      6.20 o 
 -12   0   1        3.28       -0.45      6.36 o 
 -11   0   1       15.29        9.50      6.34 o 
 -10   0   1       34.88       22.42      7.43 o 
  -9   0   1      495.12      485.11     26.47 o 
  -8   0   1       13.60        9.29      5.02 o 
  -7   0   1       65.94       74.75     15.91 o 
  -6   0   1        7.12        2.88      1.83 o 
  -5   0   1       42.63       46.41      3.66 o 
  -4   0   1     2646.39     2318.33     71.72 o 
  -3   0   1      471.34      433.98     26.82 o 
  -2   0   1      287.29      290.75     13.75 o 
  -1   0   1       30.43       23.42      1.37 o 
   0   0   1      966.23      920.75     36.23 o 
   1   0   1    11843.11     8342.15    314.28 o 
   2   0   1      253.60      259.59      8.05 o 
   3   0   1     1272.22     1313.95     38.65 o 
   4   0   1      130.50      103.50      3.65 o 
   5   0   1     2929.14     3147.73     74.63 o 
   6   0   1     1481.46     1404.92     34.55 o 
   7   0   1       67.93       50.65      3.98 o 
   8   0   1       59.66       55.62      4.60 o 
   9   0   1        1.39        1.76      2.79 o 
  10   0   1       25.97       20.30      7.00 o 
  11   0   1       33.88       27.80      8.03 o 
  12   0   1        0.15       -1.56      5.77 o 
 -12   1   1        9.24        3.15      6.58 o 
 -11   1   1        6.07        0.38      5.37 o 
 -10   1   1       33.84       51.04      9.42 o 
  -9   1   1      403.97      348.16     20.81 o 
  -8   1   1       70.92       69.54      9.43 o 
  -7   1   1      101.77      103.50      5.99 o 
  -6   1   1       27.67       30.04      3.43 o 
  -5   1   1     1098.55     1087.97     34.55 o 
  -4   1   1     1117.32     1009.02     32.66 o 
  -3   1   1     4548.68     4567.77    134.29 o 
  -2   1   1       53.21       66.52      4.56 o 
  -1   1   1       68.47       66.41      3.66 o 
   0   1   1      221.79      201.61      8.95 o 
   1   1   1      929.06      994.19     27.46 o 
   2   1   1        2.69        1.41      0.85 o 
   3   1   1     1371.73     1302.26     36.33 o 
   4   1   1     1385.02     1375.51     38.70 o 
   5   1   1      548.94      514.27     16.10 o 
   6   1   1        0.00       -2.08      1.39 o 
   7   1   1        7.66        2.32      3.15 o 
   8   1   1        0.56       -0.27      1.95 o 
   9   1   1      151.61      146.51     12.19 o 
  10   1   1        4.10       -4.84      4.97 o 
  11   1   1        1.94       -1.90      5.34 o 
  12   1   1        0.69       -4.21      5.83 o 
 -11   2   1        5.83        4.60      6.04 o 
 -10   2   1       89.91       80.23     11.46 o 
  -9   2   1        9.02        5.10      4.91 o 
  -8   2   1       86.39       78.86     10.05 o 
  -7   2   1       15.10       18.20      3.21 o 
  -6   2   1        7.54        7.10      3.54 o 
  -5   2   1        0.94       -1.65      1.54 o 
  -4   2   1        2.37       -2.34      1.93 o 
  -3   2   1      806.88      852.36     35.20 o 
  -2   2   1      984.24      965.65     38.45 o 
  -1   2   1      309.96      259.58     11.09 o 
   0   2   1     3760.33     3566.40     96.52 o 
   1   2   1      137.16       58.39      2.67 o 
   2   2   1       22.25       22.18      2.09 o 
   3   2   1     2428.00     2438.05     67.02 o 
   4   2   1      225.88      213.55      7.72 o 
   5   2   1      255.19      256.98      9.26 o 
   6   2   1     2353.09     2410.74     71.18 o 
   7   2   1      155.90      148.60      6.77 o 
   8   2   1      105.18      111.90      6.02 o 
   9   2   1        0.84       -1.39      5.00 o 
  10   2   1        0.98       -3.35      4.91 o 
  11   2   1       56.60       74.49     11.92 o 
  12   2   1        7.23        4.99      7.35 o 
 -11   3   1       26.96       34.15      9.03 o 
 -10   3   1       69.77       50.29      9.82 o 
  -9   3   1       19.01        8.65      5.96 o 
  -8   3   1      125.46      108.24     10.12 o 
  -7   3   1       31.61       40.01      4.76 o 
  -6   3   1       95.35       88.77      5.70 o 
  -5   3   1       50.71       47.40      7.11 o 
  -4   3   1      201.70      211.27     12.33 o 
  -3   3   1     3439.85     3869.68    148.14 o 
  -2   3   1      102.26       94.81      5.98 o 
  -1   3   1      612.57      484.03     19.95 o 
   0   3   1    11510.48    11057.20    351.10 o 
   1   3   1    19115.65    15792.63    424.04 o 
   2   3   1      332.36      385.64     12.16 o 
   3   3   1       59.64       73.04      3.81 o 
   4   3   1      223.68      308.10     10.70 o 
   5   3   1       26.04       18.33      4.92 o 
   6   3   1       19.79       32.33      9.16 o 
   7   3   1       70.64       62.14      4.61 o 
   8   3   1       12.80       14.77      3.46 o 
   9   3   1       45.69       54.38      9.70 o 
  10   3   1        1.00        3.14      5.66 o 
  11   3   1      120.35      133.85     13.53 o 
  12   3   1       20.41       22.48      9.39 o 
 -11   4   1       21.99       17.32      7.82 o 
 -10   4   1       40.19       41.54      9.74 o 
  -9   4   1       24.29       30.18      8.09 o 
  -7   4   1       23.62       13.59      3.61 o 
  -6   4   1        1.60       -1.34      3.65 o 
  -5   4   1      145.17      181.12     12.35 o 
  -4   4   1     1270.47     1649.71     67.03 o 
  -3   4   1      952.58      991.96     41.11 o 
  -2   4   1      329.65      390.90     11.63 o 
  -1   4   1      196.94      199.72      9.82 o 
   0   4   1       95.34      109.29      4.79 o 
   1   4   1     3635.90     3716.09    101.44 o 
   2   4   1     1633.42     1657.06     46.58 o 
   3   4   1     3713.17     3880.56    106.17 o 
   4   4   1       84.44      124.26      5.89 o 
   5   4   1       50.53       37.94      4.17 o 
   6   4   1       95.36       96.26      5.47 o 
   7   4   1       13.89       10.40      2.96 o 
   8   4   1      131.32      133.73     11.74 o 
   9   4   1       16.61       22.99      7.90 o 
  10   4   1       26.27       20.48      7.79 o 
  11   4   1       21.73       15.81      8.51 o 
  12   4   1       27.24       32.49     10.48 o 
 -10   5   1        9.14       -4.19      5.45 o 
  -9   5   1        9.74        2.47      5.72 o 
  -8   5   1        3.16        0.11      5.13 o 
  -7   5   1      116.83      147.63     12.84 o 
  -6   5   1      541.16      660.18     32.73 o 
  -5   5   1      545.19      631.21     30.34 o 
  -4   5   1       75.61       77.15      4.71 o 
  -3   5   1     1315.10     1328.23     35.74 o 
  -2   5   1     1195.10     1091.26     44.25 o 
  -1   5   1      453.29      470.55     20.51 o 
   0   5   1     2554.37     2584.48     71.75 o 
   1   5   1       43.89       58.96      4.00 o 
   2   5   1     1280.69     1362.29     39.27 o 
   3   5   1      311.58      326.65     11.65 o 
   4   5   1      398.98      389.58     13.59 o 
   5   5   1      224.65      241.93      9.83 o 
   6   5   1      306.61      323.26     12.43 o 
   7   5   1      250.91      242.70     10.38 o 
   8   5   1        0.05       -4.43      4.57 o 
   9   5   1       74.64      107.43     14.12 o 
  10   5   1        7.80        1.83      6.53 o 
  11   5   1        2.04        2.42      7.50 o 
 -10   6   1        0.14       -0.86      6.69 o 
  -9   6   1      138.34      159.23     15.07 o 
  -8   6   1        1.31       -0.54      5.69 o 
  -7   6   1        2.56        5.29      5.98 o 
  -6   6   1        6.08       -3.65      3.90 o 
  -5   6   1       46.97       56.24      5.45 o 
  -4   6   1      466.58      422.05     14.11 o 
  -3   6   1      108.23       93.85      7.44 o 
  -2   6   1       24.52       30.75      4.68 o 
  -1   6   1        4.23       11.20      3.38 o 
   0   6   1     4984.18     4779.78    130.96 o 
   1   6   1     3334.64     3544.98     98.03 o 
   2   6   1        6.81        6.95      3.33 o 
   3   6   1       26.32       30.35      3.93 o 
   4   6   1       61.21       68.39      4.76 o 
   5   6   1      202.31      194.89      8.85 o 
   6   6   1       10.36       12.96      3.74 o 
   7   6   1       51.72       54.46      5.15 o 
   8   6   1       22.01       19.58      7.09 o 
   9   6   1        0.37       -1.05      5.55 o 
  10   6   1        1.99        2.63      7.31 o 
  11   6   1        0.77        5.34      7.27 o 
  -9   7   1       49.96       79.54     11.43 o 
  -8   7   1        4.85        3.79      4.01 o 
  -7   7   1        0.11        0.31      3.36 o 
  -6   7   1       98.33      108.61      6.74 o 
  -5   7   1       49.24       59.49      5.90 o 
  -4   7   1      418.25      424.40     21.73 o 
  -3   7   1        2.31        3.27      3.79 o 
  -2   7   1       20.90       19.42      4.53 o 
  -1   7   1      362.33      333.31     12.61 o 
   0   7   1      381.33      411.70     14.70 o 
   1   7   1     2005.23     2182.78     62.27 o 
   2   7   1       69.22       65.29      5.06 o 
   3   7   1      260.67      246.59     12.54 o 
   4   7   1       10.52        9.12      3.04 o 
   5   7   1       17.74       15.79      6.56 o 
   6   7   1        0.00       -2.24      2.65 o 
   7   7   1        7.62        5.21      5.48 o 
   8   7   1       26.36       38.18      8.70 o 
   9   7   1       23.61       18.45      8.13 o 
  10   7   1        7.94        2.25      7.36 o 
  -9   8   1        1.91       -1.79      4.21 o 
  -8   8   1        5.54        5.73      6.17 o 
  -7   8   1      234.81      237.24     11.16 o 
  -6   8   1       64.20       66.09     10.29 o 
  -5   8   1       45.89       40.87      7.97 o 
  -4   8   1        9.28       13.24      5.24 o 
  -3   8   1        9.41        9.39      4.45 o 
  -2   8   1        0.58        0.59      3.39 o 
  -1   8   1      167.81      187.60      9.02 o 
   0   8   1       24.76       29.80      9.90 o 
   1   8   1       33.38       52.74      5.47 o 
   2   8   1      321.11      354.08     13.91 o 
   3   8   1       19.32       36.35      9.35 o 
   4   8   1       29.67       25.33      5.21 o 
   5   8   1       26.95       22.30      4.19 o 
   6   8   1        0.02        0.91      2.90 o 
   7   8   1       16.43       22.66      7.11 o 
   8   8   1        2.84       -7.24      4.83 o 
   9   8   1       34.94       33.62     10.01 o 
  10   8   1        4.85       -3.19      7.31 o 
  -7   9   1       11.08        6.82      6.18 o 
  -6   9   1       65.85       93.13     11.68 o 
  -5   9   1       21.53       18.77      7.12 o 
  -4   9   1       25.02       18.50      6.23 o 
  -3   9   1      357.89      398.64     20.97 o 
  -2   9   1      293.33      304.14     13.07 o 
  -1   9   1       86.61       87.79      9.85 o 
   0   9   1       59.13       70.62      6.06 o 
   1   9   1      232.54      225.96     10.79 o 
   2   9   1       22.49       37.69      5.44 o 
   3   9   1        1.17       -3.29      3.06 o 
   4   9   1       97.16      105.11     10.37 o 
   5   9   1       88.13       88.35      6.76 o 
   6   9   1      101.95      112.70      7.73 o 
   7   9   1       13.71       29.33      8.70 o 
   8   9   1        4.61       -0.56      6.47 o 
   9   9   1        6.98       10.64      8.00 o 
  -3  10   1       19.08       13.40      7.92 o 
  -2  10   1      210.67      191.10     16.54 o 
  -1  10   1      386.03      393.54     25.26 o 
   0  10   1      127.13      129.11     13.34 o 
   1  10   1      580.78      696.72     37.37 o 
   2  10   1       85.15      100.66     13.64 o 
   3  10   1       34.08       33.33      5.89 o 
   4  10   1       15.63       12.71      6.77 o 
   5  10   1        0.07       -3.20      3.59 o 
   6  10   1       19.85       27.90      8.24 o 
  -5  11   1        1.99        0.89      8.37 o 
  -4  11   1        7.67        1.66      6.72 o 
  -3  11   1       26.02       22.00      9.45 o 
  -2  11   1       99.78      101.60     14.95 o 
  -1  11   1        0.43        2.36      6.29 o 
   0  11   1        0.11        3.62      7.06 o 
   1  11   1       24.52       30.34      9.94 o 
   2  11   1       24.37       28.98      9.02 o 
   3  11   1        0.00       -4.29      6.12 o 
   4  11   1       18.28       17.22      8.27 o 
   5  11   1        4.48        2.96      6.56 o 
  -2  12   1        3.31       -2.17      7.35 o 
  -1  12   1       24.17       29.56     10.15 o 
   0  12   1       21.72       32.98     10.02 o 
   1  12   1        3.95       -4.13      7.33 o 
   2  12   1        0.75       -5.61      7.20 o 
   3  12   1        4.97        9.62      8.25 o 
   4  12   1        0.25       -8.41      6.05 o 
  -1 -12   2        6.95        3.22      5.22 o 
   0 -12   2       10.86       19.41      6.10 o 
   1 -12   2        5.28        2.03      4.95 o 
  -5 -11   2        4.65        5.35      6.49 o 
  -4 -11   2        3.90        3.27      6.42 o 
  -3 -11   2       36.10       44.03      7.38 o 
  -2 -11   2        0.42       -4.83      4.25 o 
  -1 -11   2        0.10       -0.01      4.23 o 
   0 -11   2       85.05       81.41     15.61 o 
   1 -11   2       42.15       35.60      8.29 o 
   2 -11   2        0.45        1.91      5.08 o 
   3 -11   2       40.53       31.29      8.52 o 
   4 -11   2        2.67       -8.08      5.39 o 
  -7 -10   2        4.93        7.46      6.93 o 
  -6 -10   2       10.09       20.36      8.41 o 
  -5 -10   2       46.40       50.81     10.20 o 
  -4 -10   2       39.95       58.51     10.12 o 
  -3 -10   2      219.72      224.96     11.90 o 
  -2 -10   2       12.82        9.88      4.84 o 
  -1 -10   2       86.82       84.06      7.62 o 
   0 -10   2       68.49       83.97     10.68 o 
   1 -10   2      166.47      147.39     12.21 o 
   2 -10   2      339.08      320.48     19.52 o 
   3 -10   2        1.26       -6.48      4.32 o 
   4 -10   2        0.18       -6.29      5.66 o 
   5 -10   2        0.05        0.70      5.55 o 
   6 -10   2       15.89       21.32      8.14 o 
  -8  -9   2       23.63       26.79      9.50 o 
  -7  -9   2       40.84       42.66     10.13 o 
  -6  -9   2       48.23       62.53     10.69 o 
  -5  -9   2       22.29       17.85      7.41 o 
  -4  -9   2       66.04       56.60      9.67 o 
  -3  -9   2       70.31       72.98      7.24 o 
  -2  -9   2       12.19       10.64      6.57 o 
  -1  -9   2       41.06       41.21      6.00 o 
   0  -9   2       18.60       17.03      5.86 o 
   1  -9   2      100.74       98.62      9.27 o 
   2  -9   2        1.26       -4.46      4.22 o 
   3  -9   2       83.51       87.51     10.76 o 
   4  -9   2       33.07       39.07      8.06 o 
   5  -9   2       34.58       43.13      9.23 o 
   6  -9   2       27.01       40.68     10.09 o 
   7  -9   2       34.22       65.76     12.52 o 
  -9  -8   2       24.59       25.61      9.53 o 
  -8  -8   2       31.76       40.65      9.83 o 
  -7  -8   2       26.71       24.44      7.90 o 
  -6  -8   2        4.53        8.99      6.15 o 
  -5  -8   2        2.04       -4.59      3.98 o 
  -4  -8   2       19.98       21.62      4.39 o 
  -3  -8   2      177.86      183.52      9.42 o 
  -2  -8   2        1.29       -3.20      4.97 o 
  -1  -8   2      202.42      175.47     12.19 o 
   0  -8   2       25.49       21.97      5.59 o 
   1  -8   2        3.03       -1.43      3.68 o 
   2  -8   2       79.66       76.23      7.82 o 
   3  -8   2      127.63      121.77     10.23 o 
   4  -8   2        1.76       -4.00      4.02 o 
   5  -8   2       44.34       42.58      8.95 o 
   6  -8   2       87.93       90.08     12.49 o 
   7  -8   2      178.15      187.35     15.71 o 
   8  -8   2        1.83       -6.58      6.95 o 
   9  -8   2        2.70        5.24      8.57 o 
  -9  -7   2        0.19       -7.84      5.23 o 
  -8  -7   2       36.70       46.16     10.47 o 
  -7  -7   2        7.09        5.67      5.31 o 
  -6  -7   2       13.40       14.72      5.75 o 
  -5  -7   2       47.81       50.11      8.00 o 
  -4  -7   2        0.71        1.04      2.60 o 
  -3  -7   2        1.66        1.45      2.57 o 
  -2  -7   2       52.25       65.19      5.46 o 
  -1  -7   2      184.73      162.69     10.99 o 
   0  -7   2       41.24       36.22      6.09 o 
   1  -7   2      152.33      169.89     11.31 o 
   2  -7   2       28.00       22.32      5.82 o 
   3  -7   2        8.05       10.26      4.84 o 
   4  -7   2       21.86       21.94      6.34 o 
   5  -7   2        0.83       -0.49      4.40 o 
   6  -7   2        6.01        4.10      5.69 o 
   7  -7   2       93.49      110.20      7.93 o 
   8  -7   2       76.84       84.67     24.62 o 
   9  -7   2        3.55       -2.05      3.76 o 
 -10  -6   2        0.88        6.07      7.50 o 
  -9  -6   2       11.14       -0.57      6.41 o 
  -8  -6   2       99.99      117.07     12.17 o 
  -7  -6   2       14.24        8.27      5.85 o 
  -6  -6   2       64.88       71.10      9.75 o 
  -5  -6   2       66.73       70.72      7.66 o 
  -4  -6   2       29.12       33.30      4.15 o 
  -3  -6   2      470.52      485.71     16.75 o 
  -2  -6   2      457.05      434.34     17.26 o 
  -1  -6   2      188.67      181.27     11.23 o 
   0  -6   2       17.39       10.04      3.79 o 
   1  -6   2       32.02       14.87      4.10 o 
   2  -6   2      173.60      158.43     10.39 o 
   3  -6   2      181.04      180.05     12.00 o 
   4  -6   2      160.63      138.87     10.84 o 
   5  -6   2       94.84      109.07     10.39 o 
   6  -6   2       86.52       91.68      6.95 o 
   7  -6   2      108.93      116.91      7.59 o 
   8  -6   2      415.81      504.20     18.84 o 
   9  -6   2        0.55       -0.40      3.99 o 
  10  -6   2        0.66        2.58      4.29 o 
 -11  -5   2        2.35        0.38      6.36 o 
 -10  -5   2        5.94        6.88      7.87 o 
  -9  -5   2       74.50      103.16     14.28 o 
  -8  -5   2      152.13      164.04     14.23 o 
  -7  -5   2      757.11      796.00     38.51 o 
  -6  -5   2      165.10      171.48     12.75 o 
  -5  -5   2      341.83      328.91     12.07 o 
  -4  -5   2      309.30      274.70     10.46 o 
  -3  -5   2      119.69      104.48      5.55 o 
  -2  -5   2      175.09      185.31     11.28 o 
  -1  -5   2      224.50      230.66     12.62 o 
   0  -5   2      971.36      852.53     36.04 o 
   1  -5   2      194.66      166.59     10.07 o 
   2  -5   2       27.06       21.56      4.60 o 
   4  -5   2       89.23       77.74      7.71 o 
   5  -5   2      900.41      923.46     36.84 o 
   6  -5   2        0.62       -1.45      2.94 o 
   7  -5   2      125.87      134.77      7.92 o 
   8  -5   2       23.31       28.54      8.24 o 
   9  -5   2        0.05       -0.70      6.56 o 
  10  -5   2        0.12        1.24      7.11 o 
  11  -5   2       10.13        7.39      8.13 o 
 -11  -4   2        1.58       -3.38      5.82 o 
 -10  -4   2        0.09       -5.00      5.93 o 
  -9  -4   2        0.35       -2.80      4.84 o 
  -8  -4   2       98.10      104.73     11.01 o 
  -7  -4   2       36.51       21.93      7.30 o 
  -6  -4   2        0.57       -3.92      3.04 o 
  -5  -4   2      381.96      330.21     11.64 o 
  -4  -4   2      627.72      651.82     20.17 o 
  -3  -4   2       39.62       32.90      3.28 o 
  -2  -4   2      228.48      212.74     11.87 o 
  -1  -4   2      630.82      646.11     27.82 o 
   0  -4   2       32.99       41.81      4.38 o 
   1  -4   2        9.89       12.68      3.19 o 
   2  -4   2      901.42     1053.73     43.47 o 
   3  -4   2      126.54      164.87     10.40 o 
   4  -4   2       35.35       32.60     10.84 o 
   5  -4   2      297.23      302.63     11.43 o 
   6  -4   2      125.98      121.48     10.99 o 
   7  -4   2       16.18       13.54      6.50 o 
   8  -4   2      198.70      227.17     16.97 o 
   9  -4   2       30.19       26.82      8.40 o 
  10  -4   2       77.19       73.15     12.13 o 
  11  -4   2        8.23        6.87      7.25 o 
 -11  -3   2       16.16        8.37      8.03 o 
 -10  -3   2       38.17       27.92      9.24 o 
  -9  -3   2       52.59       54.49     10.85 o 
  -8  -3   2      123.17      112.70     11.38 o 
  -7  -3   2      219.56      201.61     13.23 o 
  -6  -3   2        3.21       -0.30      2.08 o 
  -5  -3   2       34.89       29.13      2.05 o 
  -4  -3   2      100.05      144.52      4.95 o 
  -3  -3   2       91.53       85.63      4.07 o 
  -2  -3   2     2182.98     2270.20     88.39 o 
  -1  -3   2      441.02      446.97     19.87 o 
   0  -3   2      640.24      744.61     30.78 o 
   1  -3   2       97.56       84.20      5.67 o 
   2  -3   2      130.80      133.38      8.13 o 
   3  -3   2       29.82       12.55      2.38 o 
   5  -3   2        0.31       -3.86      3.06 o 
   6  -3   2        5.35       -1.77      3.78 o 
   7  -3   2       41.26       44.52      8.14 o 
   8  -3   2      378.77      379.41     22.59 o 
   9  -3   2        6.77        1.12      5.55 o 
  10  -3   2        1.24       -1.16      5.13 o 
  11  -3   2       18.33       25.38      9.03 o 
 -11  -2   2       33.50       29.56      9.90 o 
 -10  -2   2       73.76       66.46     11.68 o 
  -9  -2   2        3.40        4.83      5.96 o 
  -8  -2   2      100.41       94.11      6.26 o 
  -7  -2   2      899.64      949.18     32.04 o 
  -6  -2   2      141.47      131.48      6.92 o 
  -5  -2   2      122.88      126.60      5.52 o 
  -4  -2   2      969.47     1018.10     41.98 o 
  -3  -2   2        0.01       -0.20      0.70 o 
  -2  -2   2       67.14       83.76      4.12 o 
  -1  -2   2     1231.30     1196.59     36.44 o 
   0  -2   2     3821.25     3395.43    128.94 o 
   1  -2   2     1769.48     1647.99     64.04 o 
   2  -2   2       78.67       43.19      2.39 o 
   3  -2   2      578.29      543.59     16.75 o 
   4  -2   2        1.04       -1.22      1.83 o 
   5  -2   2      130.76      128.47      6.32 o 
   6  -2   2       36.83       52.93      6.09 o 
   7  -2   2        4.31        0.66      1.88 o 
   8  -2   2        5.33        2.14      4.32 o 
   9  -2   2       78.59       64.41      9.37 o 
  10  -2   2       42.88       40.66      8.86 o 
  11  -2   2       20.77       20.59      7.15 o 
  12  -2   2        1.10       -7.00      4.67 o 
 -11  -1   2       13.36        5.64      7.25 o 
 -10  -1   2        0.02       -7.23      5.11 o 
  -9  -1   2      102.94       95.92     12.59 o 
  -8  -1   2        1.26       -2.68      2.24 o 
  -7  -1   2      370.43      367.55     14.56 o 
  -6  -1   2      435.23      448.10     16.55 o 
  -5  -1   2      356.60      337.52     12.82 o 
  -4  -1   2     1083.30     1258.87     39.28 o 
  -3  -1   2      641.62      623.51     20.32 o 
  -2  -1   2      822.51      719.06     23.55 o 
  -1  -1   2      707.84      759.20     26.94 o 
   0  -1   2       42.48       35.04      1.55 o 
   1  -1   2     1849.42     1766.04     41.91 o 
   2  -1   2     3914.36     3436.56    133.51 o 
   3  -1   2     2474.95     2596.20     71.29 o 
   4  -1   2       45.39       45.15      3.11 o 
   5  -1   2     4802.09     4995.28    136.34 o 
   6  -1   2       87.26       69.85      7.59 o 
   7  -1   2       16.19       17.62      5.38 o 
   8  -1   2      268.25      295.34     15.63 o 
   9  -1   2      144.01      114.10      7.01 o 
  10  -1   2       57.49       49.99      6.97 o 
  11  -1   2        0.13       -2.96      3.98 o 
  12  -1   2        4.60        4.00      6.76 o 
 -11   0   2        3.44       -4.03      5.26 o 
 -10   0   2      193.38      186.30     15.39 o 
  -9   0   2       11.94       11.97      6.45 o 
  -8   0   2        1.86        0.44      2.44 o 
  -7   0   2       84.39       68.80      5.14 o 
  -6   0   2      584.51      593.17     22.37 o 
  -5   0   2     1478.45     1573.69     48.90 o 
  -4   0   2       35.84       40.08      4.76 o 
  -3   0   2      213.02      215.70      8.35 o 
  -2   0   2      428.49      443.65     15.35 o 
  -1   0   2      501.49      467.62     15.89 o 
   0   0   2      765.73      854.58     32.74 o 
   1   0   2     1089.76     1099.31     25.13 o 
   2   0   2       30.51       30.92      6.88 o 
   3   0   2      383.66      397.46     12.30 o 
   4   0   2      302.00      245.15      8.58 o 
   5   0   2      725.87      753.96     22.78 o 
   6   0   2      909.05      913.56     27.51 o 
   7   0   2       75.01       59.86      4.50 o 
   8   0   2      258.33      201.35     10.61 o 
   9   0   2       92.02       79.91      6.04 o 
  10   0   2      118.18      105.55     10.55 o 
  11   0   2        6.89       -2.17      4.59 o 
  12   0   2       21.87       38.66      9.50 o 
 -11   1   2       20.72       28.11      8.64 o 
 -10   1   2       14.95        9.97      6.98 o 
  -9   1   2      139.73      141.45     12.32 o 
  -8   1   2        9.77        8.61      2.84 o 
  -7   1   2      454.36      477.60     40.53 o 
  -6   1   2       83.09       97.83      5.81 o 
  -5   1   2       71.14       75.16      4.95 o 
  -4   1   2      192.72      188.46      8.05 o 
  -3   1   2      557.02      504.33     16.85 o 
  -2   1   2       25.71       14.60      1.69 o 
  -1   1   2      622.12      711.18     20.01 o 
   0   1   2     2033.68     1836.69     71.96 o 
   1   1   2      499.66      459.61     13.17 o 
   2   1   2        0.78        3.30      3.04 o 
   3   1   2      564.80      622.46     18.33 o 
   4   1   2      151.93      165.48      6.35 o 
   5   1   2     1153.32     1288.62     36.98 o 
   6   1   2      109.20      100.22      7.46 o 
   7   1   2       79.45       55.10      5.69 o 
   8   1   2        3.29       -1.59      2.04 o 
   9   1   2       54.24       56.62      5.00 o 
  10   1   2       35.44       40.68      8.43 o 
  11   1   2       22.26       30.37      8.45 o 
  12   1   2        3.03       -0.11      5.82 o 
 -11   2   2       18.37       20.38      7.46 o 
 -10   2   2        0.44       -3.11      4.33 o 
  -9   2   2      342.78      318.01     19.76 o 
  -8   2   2       21.69       23.20      3.95 o 
  -7   2   2       27.76       24.02      6.32 o 
  -6   2   2      262.51      264.88     11.28 o 
  -5   2   2      932.04      903.02     29.67 o 
  -4   2   2        1.01       -3.21      2.14 o 
  -3   2   2      537.97      614.18     26.29 o 
  -2   2   2      223.33      284.07     12.97 o 
  -1   2   2      156.82      172.52      5.83 o 
   0   2   2     1119.79     1267.65     50.93 o 
   1   2   2     1347.12     1351.40     37.40 o 
   2   2   2     1082.28      929.05     26.33 o 
   3   2   2       75.37       88.83      4.05 o 
   4   2   2      730.54      747.29     33.89 o 
   5   2   2     1862.66     1930.32     54.22 o 
   6   2   2        2.26        4.34      2.13 o 
   7   2   2      144.23      159.36      7.24 o 
   8   2   2       29.15       24.33      3.70 o 
   9   2   2       17.65       13.19      3.41 o 
  10   2   2       30.52       30.64      7.94 o 
  11   2   2        4.25        1.85      6.09 o 
  12   2   2        5.91        6.20      6.98 o 
 -11   3   2        0.06        0.35      5.94 o 
 -10   3   2       70.10       61.98     10.50 o 
  -9   3   2        6.10        2.12      4.76 o 
  -8   3   2       99.14       92.24      9.26 o 
  -7   3   2        5.56        2.71      2.62 o 
  -6   3   2        0.24       -1.72      2.04 o 
  -5   3   2       42.90       58.14      6.17 o 
  -4   3   2       39.59       33.60      5.39 o 
  -3   3   2      957.19     1216.93     49.08 o 
  -2   3   2     1079.34     1360.96     53.41 o 
  -1   3   2       23.73       18.91      1.52 o 
   0   3   2      272.75      299.76      9.37 o 
   1   3   2      537.11      658.55     19.14 o 
   2   3   2     1162.69     1270.90     35.82 o 
   3   3   2        4.67        4.15      1.58 o 
   4   3   2       17.81       12.84      2.34 o 
   5   3   2      760.46      830.72     25.11 o 
   6   3   2      358.73      394.45     13.72 o 
   7   3   2      249.23      220.30      9.20 o 
   8   3   2       55.79       43.94      4.27 o 
   9   3   2       70.38       69.15     10.29 o 
  10   3   2        0.86       -2.47      5.59 o 
  11   3   2       13.64        3.04      5.82 o 
  12   3   2       42.72       54.70     11.79 o 
 -11   4   2       12.98        1.34      6.87 o 
 -10   4   2        9.05       -0.05      5.69 o 
  -9   4   2       21.75       24.86      7.44 o 
  -8   4   2       62.41       81.76     11.23 o 
  -7   4   2       15.67       13.57      3.64 o 
  -6   4   2       48.28       62.32      8.46 o 
  -5   4   2       21.40       13.61      4.60 o 
  -4   4   2      262.94      243.34     13.97 o 
  -3   4   2      998.03     1064.68     43.79 o 
  -2   4   2      118.32      122.60      4.73 o 
  -1   4   2        5.55        7.97      1.70 o 
   0   4   2       20.35       24.54      2.14 o 
   1   4   2      406.34      391.75     12.43 o 
   2   4   2      862.41     1010.45     38.65 o 
   3   4   2       52.76       59.65      6.10 o 
   4   4   2      437.49      503.77     28.55 o 
   5   4   2       79.42       89.39      5.24 o 
   6   4   2     1134.04     1288.76     38.19 o 
   7   4   2      453.19      482.05     16.73 o 
   8   4   2       51.16       53.56      5.38 o 
   9   4   2      371.75      346.71     21.35 o 
  10   4   2       38.68       55.00     10.25 o 
  11   4   2        8.36       -2.15      6.20 o 
  12   4   2        4.34        1.98      7.55 o 
 -10   5   2        1.65        1.32      6.39 o 
  -9   5   2      218.03      250.77     18.39 o 
  -8   5   2        7.21        2.14      5.72 o 
  -7   5   2       27.90       16.46      6.29 o 
  -6   5   2      116.22      118.90     10.61 o 
  -5   5   2      341.36      365.08     19.93 o 
  -4   5   2       41.76       41.86      6.23 o 
  -3   5   2       10.82       19.70      2.90 o 
  -2   5   2      791.36      893.29     36.57 o 
  -1   5   2      252.35      274.86      9.77 o 
   0   5   2     1861.99     1970.48     55.23 o 
   1   5   2     2498.82     2842.97     78.55 o 
   2   5   2        0.83       -1.19      1.71 o 
   3   5   2       99.63       95.44      5.20 o 
   4   5   2      503.73      510.46     18.95 o 
   5   5   2        0.69        0.90      1.97 o 
   6   5   2      223.10      256.08     11.07 o 
   7   5   2      376.69      435.60     15.84 o 
   8   5   2        0.99       -2.71      2.55 o 
   9   5   2        0.73        0.81      5.31 o 
  10   5   2        5.39        6.42      6.34 o 
  11   5   2        0.84        1.96      6.36 o 
 -10   6   2        9.49       14.95      7.76 o 
  -9   6   2        3.17       -3.74      6.07 o 
  -8   6   2      172.26      203.70     16.24 o 
  -7   6   2       12.83        7.86      5.99 o 
  -6   6   2      292.37      320.10     19.73 o 
  -5   6   2       20.62       27.44      4.14 o 
  -4   6   2       58.85       75.26      4.59 o 
  -3   6   2      361.02      371.30     18.12 o 
  -2   6   2       15.80       16.18      2.89 o 
  -1   6   2      345.96      340.20     12.05 o 
   0   6   2       14.10       12.97      2.51 o 
   1   6   2      643.49      696.72     21.67 o 
   2   6   2     1879.58     2028.85     57.59 o 
   3   6   2       62.74       75.99      4.90 o 
   4   6   2      160.94      150.67      7.29 o 
   5   6   2      149.82      133.83      7.02 o 
   6   6   2       45.43       36.68      4.74 o 
   7   6   2        0.54       -3.26      2.32 o 
   8   6   2       33.93       34.48      4.97 o 
   9   6   2       40.11       45.06      9.94 o 
  10   6   2        2.14       -5.67      5.53 o 
  11   6   2        1.34       -9.23      6.15 o 
  -9   7   2       17.91       24.44      9.23 o 
  -7   7   2       15.12       16.80      4.59 o 
  -6   7   2      174.65      188.54      8.87 o 
  -5   7   2       27.61       23.37      4.01 o 
  -4   7   2       21.81       17.16      5.04 o 
  -3   7   2     1097.04     1092.02     45.70 o 
  -2   7   2        8.82       14.21      3.26 o 
  -1   7   2       12.19       12.87      2.88 o 
   0   7   2       37.92       40.32      4.26 o 
   1   7   2       40.91       38.84      7.19 o 
   2   7   2     1481.49     1568.86     45.82 o 
   3   7   2      129.07      120.07     14.57 o 
   4   7   2        6.71       -1.90      2.20 o 
   5   7   2       19.77       11.23      3.30 o 
   6   7   2      188.84      179.04      9.00 o 
   7   7   2       60.73       57.96      6.12 o 
   8   7   2        0.01        4.35      6.07 o 
   9   7   2        9.08        7.95      6.72 o 
  10   7   2        2.15        1.85      7.00 o 
  -7   8   2        2.95       -3.26      3.54 o 
  -6   8   2       64.01       95.39     16.41 o 
  -5   8   2        0.51        0.32      4.51 o 
  -4   8   2       24.92       40.71      7.20 o 
  -3   8   2       57.43       53.18      9.13 o 
  -2   8   2       13.35       20.83      9.42 o 
  -1   8   2        0.66        0.83      2.45 o 
   0   8   2       27.00       29.64      4.12 o 
   1   8   2        6.61        5.76      2.92 o 
   2   8   2        0.09       -0.50      2.64 o 
   3   8   2        6.68        8.56      3.28 o 
   4   8   2       45.16       49.10      5.40 o 
   5   8   2        3.69        0.32      2.76 o 
   6   8   2       99.40      120.18      7.60 o 
   7   8   2        2.40        1.96      3.61 o 
   8   8   2       19.84       26.07      8.24 o 
   9   8   2       13.61       31.31      9.64 o 
  10   8   2        1.25        3.94      7.33 o 
  -4   9   2        0.77        1.75      5.98 o 
  -3   9   2      219.51      223.55     17.24 o 
  -2   9   2      145.93      131.52     12.65 o 
  -1   9   2      189.63      167.90     14.02 o 
   0   9   2      165.38      150.54     13.26 o 
   1   9   2      447.54      435.22     25.45 o 
   2   9   2      608.58      623.79     32.97 o 
   3   9   2      241.23      235.04     16.94 o 
   4   9   2       67.07       75.58     10.74 o 
   5   9   2        0.03       -2.10      3.11 o 
   6   9   2        1.99        0.19      4.64 o 
   7   9   2      115.12      117.99     11.11 o 
  -6  10   2       34.09       65.19     14.20 o 
  -5  10   2        9.21       12.21      8.99 o 
  -4  10   2       39.90       26.29      9.56 o 
  -3  10   2      155.92      157.51     15.04 o 
  -2  10   2       30.89       11.98      7.20 o 
  -1  10   2      179.33      163.13     15.03 o 
   0  10   2      164.25      177.86     15.57 o 
   1  10   2       43.81       44.04     10.02 o 
   2  10   2      447.16      438.52     26.69 o 
   3  10   2      136.92      140.33     13.53 o 
   4  10   2       97.85       98.14     12.70 o 
   6  10   2        7.11        5.90      5.67 o 
  -5  11   2        0.87        1.10      8.68 o 
  -4  11   2        0.67       -4.68      6.31 o 
  -3  11   2       21.26       19.30      8.64 o 
  -2  11   2       60.17       72.56     12.76 o 
  -1  11   2       44.20       28.62      9.31 o 
   0  11   2       16.79       13.07      7.82 o 
   1  11   2        0.53        0.59      6.29 o 
   2  11   2       45.14       62.99     11.74 o 
   3  11   2       26.19        5.21      7.06 o 
   4  11   2       29.42       34.42      9.26 o 
   5  11   2       23.58       26.53      8.24 o 
   6  11   2        5.60        5.27      6.52 o 
  -2  12   2        3.85        7.58      7.87 o 
  -1  12   2        2.89       -3.98      6.98 o 
   0  12   2       11.18        3.28      7.55 o 
   1  12   2       95.33       81.49     14.91 o 
   2  12   2        0.48        0.62      7.74 o 
   3  12   2        0.02       -4.68      7.19 o 
   4  12   2        0.07        3.38      7.87 o 
  -4 -11   3        0.13       -6.50      5.66 o 
  -3 -11   3        7.20       10.77      7.04 o 
  -2 -11   3       30.87       28.13      6.34 o 
  -1 -11   3       53.94       68.47      8.62 o 
   0 -11   3       21.74       13.43      6.03 o 
   1 -11   3       28.23       18.64      7.15 o 
   2 -11   3       44.28       39.90      8.94 o 
   3 -11   3       29.29       32.46      9.05 o 
   4 -11   3       35.96       34.98      9.32 o 
  -6 -10   3       15.37       15.60      7.20 o 
  -5 -10   3       84.55      124.40     14.34 o 
  -4 -10   3      151.38      156.09     13.75 o 
  -3 -10   3        1.75       -0.51      5.21 o 
  -2 -10   3       29.76       23.18      8.07 o 
  -1 -10   3       24.83       20.77      5.38 o 
   0 -10   3       16.68       14.26      6.42 o 
   1 -10   3       11.06        6.20      5.88 o 
   2 -10   3       16.77       18.77      7.06 o 
   3 -10   3       76.02      101.28     12.73 o 
   4 -10   3       39.24       44.39      9.67 o 
   5 -10   3        7.75        9.58      7.22 o 
   6 -10   3       15.26       11.30      8.13 o 
  -7  -9   3        2.09        0.80      5.35 o 
  -6  -9   3       65.33       56.58     11.06 o 
  -5  -9   3        5.32       10.71      5.64 o 
  -4  -9   3       28.23       32.31      7.95 o 
  -3  -9   3      305.27      338.06     16.42 o 
  -2  -9   3        0.95       -3.58      3.28 o 
  -1  -9   3       23.38       22.63      6.74 o 
   0  -9   3        4.27        7.92      4.86 o 
   1  -9   3       42.52       35.13      7.65 o 
   2  -9   3       24.25       24.68      7.06 o 
   3  -9   3       25.45       12.67      6.64 o 
   4  -9   3       36.80       18.24      7.38 o 
   5  -9   3       49.05       54.97     10.48 o 
   6  -9   3        7.37       14.13      7.39 o 
   7  -9   3       25.74       19.12      8.80 o 
  -8  -8   3      117.69      128.76     13.58 o 
  -7  -8   3       12.08       10.20      6.50 o 
  -6  -8   3        9.98       15.54      6.56 o 
  -5  -8   3        3.45        2.80      5.02 o 
  -4  -8   3       15.54       12.14      5.61 o 
  -3  -8   3       70.26       79.85      6.20 o 
  -2  -8   3       47.83       44.81     13.24 o 
  -1  -8   3       22.17       17.45      6.07 o 
   0  -8   3       81.42       73.41      9.08 o 
   1  -8   3       64.98       73.66      8.13 o 
   2  -8   3      245.72      245.24     15.57 o 
   3  -8   3        2.91       -0.94      4.49 o 
   4  -8   3       55.38       74.25     10.23 o 
   5  -8   3       64.20       76.87     11.92 o 
   6  -8   3       28.95       26.99      8.25 o 
   7  -8   3        1.49        3.27      6.90 o 
   8  -8   3       40.09       55.99     11.55 o 
  -9  -7   3       53.56       73.12     13.00 o 
  -8  -7   3        0.76       -4.17      5.50 o 
  -7  -7   3        9.93        9.19      6.20 o 
  -6  -7   3       10.49        6.61      5.43 o 
  -5  -7   3        8.30       10.95      5.47 o 
  -4  -7   3       20.01       19.04      5.83 o 
  -3  -7   3        6.77        5.54      4.70 o 
  -2  -7   3       38.93       30.80      6.52 o 
  -1  -7   3       11.80       18.44      5.19 o 
   0  -7   3       71.98       63.59      6.95 o 
   1  -7   3       64.66       61.82      6.82 o 
   2  -7   3        3.08       -4.88      3.25 o 
   3  -7   3      377.99      349.55     19.44 o 
   4  -7   3        8.74       13.08      5.61 o 
   5  -7   3       15.12       21.30      6.60 o 
   6  -7   3        3.34        1.04      5.85 o 
   7  -7   3       93.95       98.19     13.89 o 
   8  -7   3       98.01      108.87      9.93 o 
   9  -7   3        7.52        8.56      5.65 o 
 -10  -6   3       13.50       10.09      7.76 o 
  -9  -6   3       11.15        6.49      6.80 o 
  -8  -6   3        0.09       -1.13      5.23 o 
  -7  -6   3      163.95      154.08     13.26 o 
  -6  -6   3       16.58       17.65      6.36 o 
  -5  -6   3       49.73       54.86      8.49 o 
  -4  -6   3        0.30        0.70      2.40 o 
  -3  -6   3      278.36      292.42     11.60 o 
  -2  -6   3       80.55       78.04      7.66 o 
  -1  -6   3       83.47       93.96      7.94 o 
   0  -6   3       73.09       50.73      6.76 o 
   1  -6   3        9.01        1.16      2.84 o 
   2  -6   3        4.51        3.35      3.47 o 
   3  -6   3      294.75      305.44     17.29 o 
   4  -6   3      567.91      628.65     30.51 o 
   5  -6   3       35.15       26.24      7.15 o 
   6  -6   3       81.11       96.08     12.25 o 
   7  -6   3       51.07       55.40      6.61 o 
   8  -6   3      149.25      142.05      8.90 o 
   9  -6   3       27.31       22.47      5.88 o 
  10  -6   3        5.32       -1.65      6.05 o 
 -10  -5   3        0.38        1.42      7.15 o 
  -9  -5   3        0.44       -7.27      5.35 o 
  -8  -5   3       77.58       76.55     12.08 o 
  -7  -5   3        1.68        4.91      5.40 o 
  -6  -5   3      396.85      400.12     22.48 o 
  -5  -5   3       19.39       14.18      5.40 o 
  -4  -5   3     1308.63     1240.13     36.63 o 
  -3  -5   3     1292.10     1321.03     38.81 o 
  -2  -5   3      539.57      498.82     23.81 o 
  -1  -5   3      375.27      358.53     18.10 o 
   0  -5   3      627.19      579.44     26.24 o 
   1  -5   3        8.10       12.11      3.66 o 
   2  -5   3       74.24       55.13      5.85 o 
   3  -5   3       25.00       25.73      5.42 o 
   4  -5   3      216.41      227.20     14.26 o 
   5  -5   3      688.21      735.07     23.09 o 
   6  -5   3       18.67       12.87      3.89 o 
   7  -5   3       10.35       12.72      4.28 o 
   8  -5   3      202.01      195.20     10.16 o 
   9  -5   3       52.20       56.11      7.51 o 
  10  -5   3        0.00       -5.71      3.81 o 
 -11  -4   3       36.09       47.20     12.25 o 
 -10  -4   3       52.34       49.17     11.27 o 
  -9  -4   3        0.54       -0.94      5.83 o 
  -8  -4   3       35.64       19.77      7.52 o 
  -7  -4   3       95.94       73.95     10.80 o 
  -6  -4   3      107.89       90.70      9.24 o 
  -5  -4   3       74.64       69.50      8.99 o 
  -4  -4   3       86.80       96.66      4.87 o 
  -3  -4   3       28.13       36.78      3.35 o 
  -2  -4   3      250.46      258.67     14.13 o 
  -1  -4   3      836.13      855.96     36.27 o 
   0  -4   3      641.30      538.86     24.19 o 
   1  -4   3      764.74      713.24     30.77 o 
   2  -4   3       41.67       49.57      5.21 o 
   3  -4   3       36.87       38.88      5.85 o 
   4  -4   3       39.55       36.51      4.37 o 
   5  -4   3        3.52        5.46      2.47 o 
   6  -4   3       73.06       59.70     23.09 o 
   8  -4   3      214.21      232.08     17.58 o 
   9  -4   3      181.85      204.72     16.70 o 
  10  -4   3       24.80       21.88      8.67 o 
  11  -4   3        3.60        6.68      7.79 o 
 -11  -3   3        5.34       -6.25      7.11 o 
 -10  -3   3        4.94       -5.40      6.33 o 
  -9  -3   3       26.23       18.56      4.53 o 
  -8  -3   3       23.33       32.56      4.84 o 
  -7  -3   3      534.94      598.79     22.20 o 
  -6  -3   3      154.10      174.62      8.72 o 
  -5  -3   3        0.01       -1.07      1.78 o 
  -4  -3   3       21.31       17.88      1.80 o 
  -3  -3   3        0.60       -0.82      1.04 o 
  -2  -3   3     1364.06     1397.37     43.42 o 
  -1  -3   3     1215.78     1235.22     49.84 o 
   0  -3   3        8.36        9.62      2.96 o 
   1  -3   3      104.00      146.67      8.65 o 
   2  -3   3       13.08        5.51      2.71 o 
   3  -3   3      895.49      998.89     41.91 o 
   4  -3   3      141.80      140.38      6.46 o 
   5  -3   3      573.51      689.50     21.07 o 
   6  -3   3       31.07       27.09      5.51 o 
   7  -3   3        8.00       12.36      5.77 o 
   8  -3   3      336.14      396.68     23.58 o 
   9  -3   3      387.95      419.19     25.08 o 
  10  -3   3       10.37        6.52      6.60 o 
  11  -3   3       13.40       13.19      7.55 o 
 -11  -2   3        0.57       -4.75      6.55 o 
 -10  -2   3        1.03       -7.04      5.67 o 
  -9  -2   3        7.67       -1.97      3.34 o 
  -8  -2   3       23.79       26.49      4.60 o 
  -7  -2   3      135.46      155.01      8.49 o 
  -6  -2   3      904.25      926.30     31.21 o 
  -5  -2   3      217.75      254.07     10.67 o 
  -4  -2   3        3.11        3.41      1.94 o 
  -3  -2   3      433.86      501.01     13.11 o 
  -2  -2   3      395.49      375.79     13.18 o 
  -1  -2   3     1289.79     1397.05     42.51 o 
   0  -2   3       14.53        6.73      1.29 o 
   1  -2   3      709.02      676.12     19.91 o 
   2  -2   3     3309.06     3380.41     92.38 o 
   3  -2   3       85.52       74.40      3.17 o 
   4  -2   3      586.30      589.50     18.67 o 
   5  -2   3      137.80      139.74     14.09 o 
   6  -2   3        2.65        0.45      1.83 o 
   7  -2   3        0.35       -1.05      2.03 o 
   8  -2   3       27.69       26.03      4.47 o 
   9  -2   3        2.67        2.85      3.27 o 
  10  -2   3        9.19       11.60      6.41 o 
  11  -2   3       10.82       10.17      6.96 o 
  12  -2   3        0.07       -8.70      5.80 o 
 -11  -1   3       41.41       45.67     10.87 o 
 -10  -1   3       69.00       84.53     12.97 o 
  -9  -1   3       95.79       86.43      7.16 o 
  -8  -1   3        0.76        0.16      2.79 o 
  -7  -1   3        4.82        1.42      2.65 o 
  -6  -1   3      308.32      337.92     13.61 o 
  -5  -1   3       45.21       46.40      4.20 o 
  -4  -1   3      919.31      984.52     31.65 o 
  -3  -1   3      333.49      434.36     15.11 o 
  -2  -1   3     2389.86     2183.84     65.50 o 
  -1  -1   3    11207.12     9793.09    227.07 o 
   0  -1   3     9705.61     8693.62    201.86 o 
   1  -1   3       89.50       56.47      2.36 o 
   2  -1   3     4772.20     4660.48     89.36 o 
   3  -1   3       45.75       67.72      3.54 o 
   4  -1   3        5.42        7.08      1.81 o 
   5  -1   3      182.93      209.16      8.49 o 
   6  -1   3      444.31      464.41     45.99 o 
   7  -1   3       20.97       23.21      3.53 o 
   8  -1   3      946.21      953.36     30.03 o 
   9  -1   3       48.55       49.10      5.82 o 
  10  -1   3       36.49       25.77      5.04 o 
  11  -1   3        8.88        3.30      5.34 o 
  12  -1   3        0.87        0.67      5.94 o 
 -11   0   3        0.16       -4.21      5.70 o 
 -10   0   3      163.16      142.80     13.74 o 
  -9   0   3      288.00      289.06     19.39 o 
  -8   0   3       85.98       98.19      6.70 o 
  -7   0   3       61.31       69.24      5.89 o 
  -6   0   3      115.14      137.27      7.36 o 
  -5   0   3      163.77      190.70      6.08 o 
  -4   0   3      836.44      797.38     42.60 o 
  -3   0   3       31.99       24.91      1.52 o 
  -2   0   3     2265.86     2258.65     53.34 o 
  -1   0   3     8814.58     8508.05    200.15 o 
   0   0   3    20067.32    15272.57    355.55 o 
   1   0   3     5486.29     4884.07    113.69 o 
   2   0   3       81.35       82.51      2.58 o 
   3   0   3      106.33      130.85      4.12 o 
   4   0   3        6.24        4.47      1.51 o 
   5   0   3       37.37       47.19      3.68 o 
   6   0   3        0.84       -1.50      1.64 o 
   7   0   3       18.22       19.80      4.71 o 
   8   0   3       77.03       72.29      7.29 o 
   9   0   3     1125.48     1024.94     44.92 o 
  10   0   3       34.93       45.39      5.62 o 
  11   0   3        1.14       -3.15      5.00 o 
  12   0   3       11.21        8.59      6.72 o 
 -11   1   3        0.46       -2.80      5.83 o 
 -10   1   3        3.65       -2.77      5.29 o 
  -9   1   3        0.99       -6.29      4.19 o 
  -8   1   3        0.82        1.47      2.91 o 
  -7   1   3      522.34      568.69     33.57 o 
  -6   1   3     1075.34     1095.50     36.19 o 
  -5   1   3      798.07      826.19     27.65 o 
  -4   1   3      134.94      136.13      4.86 o 
  -3   1   3     2271.36     2261.74     53.96 o 
  -2   1   3      514.96      465.53     12.16 o 
  -1   1   3       25.13       51.71      3.56 o 
   0   1   3      392.25      398.45     11.63 o 
   1   1   3      475.54      509.53     14.71 o 
   2   1   3     3488.86     3255.43     88.39 o 
   3   1   3        5.97        3.56      1.34 o 
   4   1   3       77.76       87.75      6.01 o 
   5   1   3      739.46      777.13     23.48 o 
   6   1   3      118.81      111.63      5.74 o 
   7   1   3       10.63        5.67      2.44 o 
   8   1   3       20.75       32.04      4.33 o 
   9   1   3       77.52       58.41      5.83 o 
  10   1   3       28.10       18.71      4.23 o 
  11   1   3        4.67       -1.75      5.02 o 
  12   1   3        2.05       -0.38      5.72 o 
 -11   2   3        7.01       -0.96      5.98 o 
 -10   2   3       33.71       34.77      8.65 o 
  -9   2   3        5.80        7.14      6.12 o 
  -8   2   3      187.46      190.11      9.86 o 
  -7   2   3      318.78      307.34     13.25 o 
  -6   2   3      149.72      117.37      6.97 o 
  -5   2   3       17.27        5.87      2.42 o 
  -4   2   3     1519.26     1642.15     50.87 o 
  -3   2   3       49.77       69.15      3.28 o 
  -2   2   3      538.39      611.36     18.10 o 
  -1   2   3     5023.79     4678.13    202.56 o 
   0   2   3      366.02      284.92     13.62 o 
   1   2   3      968.37      851.04     35.33 o 
   2   2   3       63.14       60.63      3.00 o 
   3   2   3      976.33     1166.39     33.15 o 
   4   2   3       29.02       29.93      2.75 o 
   5   2   3       42.10       51.42      5.38 o 
   6   2   3      788.87      763.97     40.35 o 
   7   2   3      100.41      101.71     11.51 o 
   8   2   3       32.57       37.99      4.33 o 
   9   2   3       57.30       56.76      5.75 o 
  10   2   3        0.03       -2.33      3.41 o 
  11   2   3       41.09       35.90      8.95 o 
  12   2   3        2.92       -3.04      5.80 o 
 -11   3   3        7.91        2.33      6.42 o 
 -10   3   3       18.88       13.13      6.64 o 
  -9   3   3       48.23       63.05      9.82 o 
  -8   3   3       27.08       21.58      4.42 o 
  -7   3   3        3.07        1.02      2.73 o 
  -6   3   3       29.27       29.22      4.39 o 
  -5   3   3       24.38       21.24      3.58 o 
  -4   3   3      362.64      343.19     17.21 o 
  -3   3   3        0.01       -1.62      1.34 o 
  -2   3   3       86.87       60.60      9.60 o 
  -1   3   3     1284.98     1362.68     38.15 o 
   0   3   3        0.30        5.16      2.37 o 
   1   3   3      867.49      879.80     25.00 o 
   2   3   3     1451.34     1428.88     40.00 o 
   3   3   3     1861.86     2068.49     64.57 o 
   4   3   3      150.05      141.63      9.00 o 
   5   3   3      175.37      140.41      6.38 o 
   6   3   3      426.53      403.21     17.65 o 
   7   3   3       89.05       90.95      5.51 o 
   8   3   3      129.95      130.09      7.06 o 
   9   3   3       18.90        9.91      3.56 o 
  10   3   3       37.10       27.47      7.73 o 
  11   3   3       20.50       21.46      7.62 o 
  12   3   3        3.84        4.49      6.82 o 
 -10   4   3        3.28        0.10      5.99 o 
  -9   4   3      196.33      169.55     13.77 o 
  -8   4   3       61.78       59.12      6.30 o 
  -7   4   3      132.50      131.82      7.96 o 
  -6   4   3       50.11       53.75      5.74 o 
  -5   4   3        0.19        0.21      3.00 o 
  -4   4   3      123.80      151.72      9.88 o 
  -3   4   3       18.15       13.82      2.69 o 
  -2   4   3      421.07      402.80     13.11 o 
  -1   4   3     1485.35     1503.93     43.79 o 
   0   4   3     1203.28     1056.51     30.09 o 
   1   4   3       15.99       20.37      5.17 o 
   2   4   3      811.07      704.77     21.03 o 
   3   4   3      851.80      886.13     26.22 o 
   4   4   3        3.00        2.50      1.93 o 
   5   4   3      113.17       96.37      5.41 o 
   6   4   3       73.22       86.90      5.47 o 
   7   4   3      274.84      276.32     11.23 o 
   8   4   3       89.78       90.58      5.94 o 
   9   4   3      337.28      354.09     21.59 o 
  10   4   3        4.00       -5.61      4.97 o 
  11   4   3        3.06        2.17      6.49 o 
  12   4   3       68.19      114.61     15.62 o 
 -10   5   3       18.72       17.61      8.24 o 
  -9   5   3        5.53       -1.29      5.80 o 
  -8   5   3      299.70      273.40     13.33 o 
  -7   5   3       38.12       23.70      7.02 o 
  -6   5   3      457.81      524.37     26.91 o 
  -5   5   3      120.67      108.64      9.24 o 
  -4   5   3      283.86      365.94     18.77 o 
  -3   5   3       65.24       66.89      7.20 o 
  -2   5   3       64.08       65.22      3.73 o 
  -1   5   3        4.04        1.96      1.71 o 
   0   5   3      716.08      857.29     25.23 o 
   1   5   3      415.71      486.20     15.31 o 
   2   5   3     1287.85     1415.13     40.45 o 
   3   5   3       12.95        6.65      2.28 o 
   4   5   3      619.22      685.26     21.57 o 
   5   5   3      149.76      169.25      7.77 o 
   6   5   3      686.74      709.38     23.01 o 
   7   5   3       51.45       62.45      5.96 o 
   8   5   3        0.05       -3.71      2.47 o 
   9   5   3       10.29        6.95      3.58 o 
  10   5   3        0.01       -6.96      5.23 o 
  11   5   3       13.68        5.64      6.76 o 
 -10   6   3        2.23       -0.59      6.61 o 
  -9   6   3       35.19       38.45      9.80 o 
  -8   6   3        1.00       -4.62      5.23 o 
  -7   6   3       48.65       70.11     10.37 o 
  -6   6   3        5.65       11.60      6.15 o 
  -5   6   3      122.83      188.37     13.27 o 
  -4   6   3      319.64      346.93     10.11 o 
  -3   6   3       12.25       11.90      2.25 o 
  -2   6   3      103.68       88.68      4.97 o 
  -1   6   3      168.72      176.45      7.31 o 
   0   6   3       31.18       31.94      2.96 o 
   1   6   3       69.11       51.81      8.85 o 
   2   6   3        3.28        8.55      5.66 o 
   3   6   3       10.05        2.67      2.24 o 
   4   6   3        4.75        2.64      2.39 o 
   5   6   3       52.36       54.97      5.20 o 
   6   6   3      330.53      362.91     13.89 o 
   7   6   3        0.67       -1.61      2.71 o 
   8   6   3       22.50       24.15      8.48 o 
   9   6   3        2.16       -0.54      5.23 o 
  10   6   3       15.91        6.55      6.74 o 
  11   6   3        1.84        6.93      7.50 o 
  -5   7   3        0.33       -2.20      2.21 o 
  -4   7   3        0.85       -1.02      2.23 o 
  -3   7   3      167.85      170.56      8.14 o 
  -2   7   3      422.63      491.54     16.76 o 
  -1   7   3        0.01       -1.61      2.07 o 
   0   7   3      173.99      168.68      7.58 o 
   1   7   3      144.55      152.73      9.04 o 
   2   7   3       23.60       23.25      3.55 o 
   3   7   3       88.61      108.96     14.88 o 
   4   7   3        0.26       -0.09      2.35 o 
   5   7   3       35.06       30.05      4.47 o 
   6   7   3       36.83       40.73      5.26 o 
   7   7   3      211.49      224.64     10.62 o 
   8   7   3      125.30      130.79      8.03 o 
   9   7   3        0.61       -4.78      5.23 o 
  10   7   3        7.99       13.32      7.44 o 
  -7   8   3        2.58       -4.96      7.82 o 
  -6   8   3        1.98       -0.22      7.14 o 
  -5   8   3       12.44       11.38      7.14 o 
  -4   8   3       31.24       16.81      6.79 o 
  -3   8   3       65.98       79.93     10.71 o 
  -2   8   3        0.01       -1.12      3.84 o 
  -1   8   3      128.38      133.53     11.57 o 
   1   8   3        2.03        4.40      4.45 o 
   2   8   3      160.59      170.05     13.34 o 
   3   8   3       67.20       79.10      8.97 o 
   4   8   3       15.54        8.40      5.24 o 
   5   8   3       19.94       21.78      6.55 o 
   6   8   3        0.02        1.47      4.35 o 
   7   8   3       38.52       38.88      7.65 o 
   8   8   3       72.77       68.71      9.56 o 
  -7   9   3       20.05       17.53     11.63 o 
  -6   9   3       22.97       27.12     10.63 o 
  -5   9   3        5.70       -1.47      6.34 o 
  -4   9   3        8.06       -3.33      5.64 o 
  -3   9   3        8.50       12.32      6.53 o 
  -2   9   3        6.88        1.70      5.18 o 
  -1   9   3        2.42       -1.64      4.24 o 
   0   9   3       98.84       95.91     10.61 o 
   1   9   3        1.57       -1.85      4.54 o 
   2   9   3       97.54       95.92     11.19 o 
   3   9   3      856.46      932.14     44.95 o 
   4   9   3      357.98      357.48     22.10 o 
   5   9   3      117.87      107.92     11.15 o 
   6   9   3      127.38      118.60     11.23 o 
   7   9   3        8.18        4.53      5.53 o 
  -6  10   3       33.98       60.44     14.50 o 
  -5  10   3       40.11       25.34     10.40 o 
  -4  10   3       31.66       27.20      9.53 o 
  -3  10   3        5.75        4.62      5.75 o 
  -2  10   3      167.67      136.95     13.86 o 
  -1  10   3       23.16       29.91      8.30 o 
   0  10   3       80.51       67.27     11.65 o 
   1  10   3        3.13       -7.24      4.83 o 
   2  10   3       10.52        1.70      6.29 o 
   3  10   3       78.37       91.80     12.87 o 
   4  10   3       19.02        9.56      6.85 o 
   5  10   3       35.21       27.20      7.76 o 
   6  10   3       12.84        9.31      5.74 o 
   7  10   3       12.20       12.99      6.60 o 
  -4  11   3       18.14       17.29      8.76 o 
  -3  11   3        0.04       -1.63      6.84 o 
  -2  11   3       17.73       10.28      7.31 o 
  -1  11   3       33.82       19.49      8.41 o 
   0  11   3        6.30        9.43      7.12 o 
   1  11   3        9.45        4.84      6.64 o 
   2  11   3        3.18        8.65      6.74 o 
   3  11   3        5.99        0.03      6.39 o 
   4  11   3       10.07       17.43      8.06 o 
   5  11   3       13.88        8.22      6.90 o 
   6  11   3       42.41       46.32     10.10 o 
  -2  12   3        0.00       -3.44      6.34 o 
  -1  12   3        6.76        7.41      8.32 o 
   0  12   3        5.22        3.97      6.88 o 
   1  12   3       29.25       17.53      8.56 o 
   2  12   3      159.32      171.96     16.97 o 
   3  12   3        7.83       -3.01      7.11 o 
   4  12   3        0.02       -4.16      7.23 o 
  -3 -11   4        0.05        0.18      6.45 o 
  -2 -11   4        0.21       -6.04      5.16 o 
  -1 -11   4      100.79      102.88     13.05 o 
   0 -11   4       63.82       64.42     11.54 o 
   1 -11   4        9.71       18.01      7.63 o 
   2 -11   4       23.15       12.94      7.54 o 
   3 -11   4       14.39       14.68      8.14 o 
  -5 -10   4       31.38       28.89      8.75 o 
  -4 -10   4      108.11       94.11     13.05 o 
  -3 -10   4       96.64      101.90     11.39 o 
  -2 -10   4        2.80       -7.50      5.00 o 
  -1 -10   4       14.94       12.92      6.98 o 
   0 -10   4       87.35      105.74     12.99 o 
   1 -10   4       69.52       64.34     10.31 o 
   2 -10   4       19.25        8.97      6.34 o 
   3 -10   4       11.41        5.75      6.76 o 
   4 -10   4        0.00       -5.47      5.37 o 
   5 -10   4       16.61       16.19      8.45 o 
  -7  -9   4        0.73       10.71      6.88 o 
  -6  -9   4        7.38        0.65      5.83 o 
  -5  -9   4       15.81       20.08      7.43 o 
  -4  -9   4        3.59        2.37      5.99 o 
  -3  -9   4        6.11        6.33      5.86 o 
  -2  -9   4       42.53       53.60      8.89 o 
  -1  -9   4       59.06       50.35      9.08 o 
   0  -9   4       35.46       55.35      8.76 o 
   1  -9   4        0.05       -1.20      4.37 o 
   2  -9   4        2.36       -0.99      4.73 o 
   3  -9   4        0.29       -6.02      4.24 o 
   4  -9   4        0.62       -6.33      4.91 o 
   5  -9   4       39.00       39.25      9.34 o 
   6  -9   4        3.25        1.05      6.77 o 
   7  -9   4        8.43        4.51      6.60 o 
  -8  -8   4       25.39       19.09      8.80 o 
  -7  -8   4       96.73      113.74     14.45 o 
  -6  -8   4        1.98        0.83      5.15 o 
  -5  -8   4       72.95       86.41     11.70 o 
  -4  -8   4       69.36       81.55     11.07 o 
  -3  -8   4       17.69       16.11      6.53 o 
  -2  -8   4       75.68       94.84     11.39 o 
  -1  -8   4       22.93       33.25      7.39 o 
   0  -8   4       15.58        6.92      5.08 o 
   1  -8   4      376.55      349.48     19.79 o 
   2  -8   4      119.01      114.31     10.31 o 
   3  -8   4       12.23       16.92      6.55 o 
   4  -8   4       11.31        3.33      4.84 o 
   5  -8   4       30.48       38.43      8.81 o 
   6  -8   4       31.40       39.28     10.18 o 
   7  -8   4        6.04       -4.97      6.52 o 
   8  -8   4       25.47       24.79      9.85 o 
  -9  -7   4        0.91       -2.93      6.92 o 
  -8  -7   4       12.83       12.89      6.90 o 
  -7  -7   4        9.43        7.89      6.21 o 
  -6  -7   4       53.53       77.47     11.39 o 
  -5  -7   4        0.56        0.89      4.27 o 
  -4  -7   4        0.11        0.57      4.29 o 
  -3  -7   4       35.14       35.18      7.55 o 
  -2  -7   4        0.04       -5.90      3.94 o 
  -1  -7   4       59.91       58.83      8.65 o 
   0  -7   4      227.06      215.40     13.88 o 
   1  -7   4      120.55       91.51      8.60 o 
   2  -7   4        3.33       -3.98      3.43 o 
   3  -7   4      101.94       78.43      8.37 o 
   4  -7   4      149.45      137.61     11.65 o 
   5  -7   4       34.03       42.96      9.05 o 
   6  -7   4       14.42        7.01      6.79 o 
   7  -7   4       28.63       41.17     10.05 o 
   8  -7   4        8.67       13.32      7.66 o 
   9  -7   4       23.14       40.17     10.93 o 
  -9  -6   4       20.40       12.40      8.29 o 
  -8  -6   4        6.72       -1.21      4.41 o 
  -7  -6   4        1.26       -3.79      4.40 o 
  -6  -6   4        3.95        1.07      4.43 o 
  -5  -6   4       76.35       57.27      9.07 o 
  -4  -6   4       40.38       36.19      7.41 o 
  -3  -6   4      100.83       84.00      5.68 o 
  -2  -6   4     1483.60     1484.40     62.14 o 
  -1  -6   4      477.90      444.42     22.66 o 
   0  -6   4        0.36       -0.67      2.60 o 
   1  -6   4        3.38        2.98      3.97 o 
   2  -6   4      120.19      123.19      9.78 o 
   3  -6   4       65.58       60.66      8.30 o 
   4  -6   4      292.15      346.23     20.03 o 
   5  -6   4       91.39       89.77     11.38 o 
   6  -6   4       93.20       90.00     10.13 o 
   7  -6   4        0.71       -4.62      5.05 o 
   8  -6   4      196.74      222.74     11.50 o 
   9  -6   4       13.28        6.23      4.69 o 
  10  -6   4       21.98       24.00      6.22 o 
 -10  -5   4      123.55      131.09     14.69 o 
  -9  -5   4       10.20       -2.76      5.75 o 
  -8  -5   4        4.96        2.34      5.93 o 
  -7  -5   4      167.47      172.92     14.29 o 
  -6  -5   4      105.25      108.77     10.64 o 
  -5  -5   4        7.20        1.16      4.29 o 
  -4  -5   4       35.54       38.31      7.17 o 
  -3  -5   4       85.74       82.17      8.16 o 
  -2  -5   4      619.31      571.97     27.22 o 
  -1  -5   4      251.75      294.21     16.25 o 
   0  -5   4      739.75      664.34     30.00 o 
   1  -5   4      405.64      366.79     18.79 o 
   2  -5   4       12.50       10.87      4.16 o 
   3  -5   4      696.52      685.96     31.72 o 
   4  -5   4       86.73       90.14      8.57 o 
   5  -5   4      227.61      179.11     13.30 o 
   6  -5   4        0.00       -1.99      2.44 o 
   7  -5   4       86.07       93.07      7.67 o 
   8  -5   4        1.94        5.68      6.08 o 
   9  -5   4       30.85       37.55      6.31 o 
  10  -5   4        0.26       -4.32      4.74 o 
 -10  -4   4        1.30       -6.61      6.02 o 
  -9  -4   4      235.91      265.68     19.85 o 
  -8  -4   4       25.33       22.02      7.68 o 
  -7  -4   4        1.13       -2.57      2.48 o 
  -6  -4   4       82.49       98.84     11.34 o 
  -5  -4   4        8.28        1.34      2.58 o 
  -4  -4   4       12.31        8.54      2.72 o 
  -3  -4   4      104.46       92.18      8.14 o 
  -2  -4   4      366.28      400.26     20.16 o 
  -1  -4   4      594.34      561.74     25.85 o 
   0  -4   4        0.70       -2.10      2.41 o 
   1  -4   4      164.44      162.80     10.25 o 
   2  -4   4      743.91      728.25     32.04 o 
   3  -4   4       47.06       40.33      6.34 o 
   4  -4   4       22.39       17.42      4.97 o 
   5  -4   4        5.24        8.55      5.41 o 
   6  -4   4       75.25       89.91      6.08 o 
   7  -4   4        9.13       13.20      3.68 o 
   8  -4   4      158.80      154.17      8.74 o 
  10  -4   4        0.10       -2.06      5.91 o 
  11  -4   4        0.06        1.64      6.72 o 
 -10  -3   4        0.32       -5.69      6.39 o 
  -9  -3   4        0.28       -4.35      3.53 o 
  -8  -3   4        1.71        3.62      3.63 o 
  -7  -3   4       15.20       23.62      4.31 o 
  -6  -3   4      736.17      784.62     27.52 o 
  -5  -3   4      128.55      114.12      6.67 o 
  -4  -3   4        0.57       -1.72      1.90 o 
  -3  -3   4       71.02       82.60      6.64 o 
  -2  -3   4     1338.28     1432.50     44.66 o 
  -1  -3   4      175.83      170.50      7.45 o 
   0  -3   4        2.13       -1.37      1.82 o 
   1  -3   4       71.29       73.58      6.05 o 
   2  -3   4      237.24      187.36      7.57 o 
   3  -3   4      373.38      306.42     11.13 o 
   4  -3   4     1070.53     1145.72     26.76 o 
   5  -3   4        9.57        7.20      2.14 o 
   6  -3   4       51.95       45.69      4.77 o 
   7  -3   4       56.71       45.36      5.42 o 
   8  -3   4       58.29       81.92     11.22 o 
   9  -3   4       13.16       20.83      7.63 o 
  10  -3   4       31.93       32.39      9.02 o 
  11  -3   4        0.14       -5.74      5.64 o 
 -11  -2   4        9.83        1.88      7.71 o 
 -10  -2   4        0.03       -5.69      6.12 o 
  -9  -2   4      185.35      190.36     10.53 o 
  -8  -2   4        9.70        3.66      3.43 o 
  -7  -2   4       29.88       47.58      5.61 o 
  -6  -2   4       93.65      115.82      7.15 o 
  -5  -2   4       59.55       62.22      5.06 o 
  -4  -2   4      804.18      784.05     48.62 o 
  -3  -2   4       45.66       52.99      3.92 o 
  -2  -2   4     1071.44     1165.30     40.48 o 
  -1  -2   4       43.27       48.01      3.48 o 
   0  -2   4      539.71      572.80     14.88 o 
   1  -2   4      413.29      375.65     10.31 o 
   2  -2   4     2323.88     2523.92     69.89 o 
   3  -2   4      131.39      125.97      5.79 o 
   4  -2   4      200.08      246.09      7.50 o 
   5  -2   4     1817.32     1903.39     77.50 o 
   6  -2   4       16.68       12.33      3.01 o 
   7  -2   4       28.46       36.41     12.40 o 
   8  -2   4      141.97      146.91     17.37 o 
   9  -2   4       12.47       14.25      4.22 o 
  10  -2   4       13.58       10.72      5.31 o 
  11  -2   4        3.18        6.18      6.37 o 
 -11  -1   4        7.59        4.83      7.55 o 
 -10  -1   4      177.85      197.42     16.89 o 
  -9  -1   4        0.05       -3.31      3.33 o 
  -8  -1   4      170.23      164.41      9.28 o 
  -7  -1   4        0.00       -3.43      2.29 o 
  -6  -1   4       12.90        9.01      3.22 o 
  -5  -1   4       40.74       33.56      4.09 o 
  -4  -1   4       40.98       42.37      4.10 o 
  -3  -1   4       59.36       53.76      5.48 o 
  -2  -1   4      219.23      272.43      7.73 o 
  -1  -1   4     2397.40     2594.32     61.10 o 
   0  -1   4     7786.35     7624.83    177.47 o 
   1  -1   4      183.67      250.28      7.15 o 
   2  -1   4      514.31      568.31     14.67 o 
   3  -1   4      616.13      693.60     14.69 o 
   4  -1   4      627.29      625.43     19.47 o 
   5  -1   4     1146.71     1128.08     33.53 o 
   6  -1   4       82.31       81.07      5.24 o 
   7  -1   4      126.12      117.71      6.63 o 
   8  -1   4       28.14       21.55      4.19 o 
   9  -1   4      582.36      567.46     20.42 o 
  10  -1   4       33.57       40.75      5.71 o 
  11  -1   4        6.18        3.34      3.31 o 
  12  -1   4        3.61       -1.86      6.17 o 
 -11   0   4        1.19       -0.41      6.76 o 
 -10   0   4       17.58       11.25      6.79 o 
  -9   0   4      533.01      599.35     50.58 o 
  -8   0   4       12.87       21.24      9.63 o 
  -7   0   4       55.87       53.82      5.52 o 
  -6   0   4     1070.77     1186.11     39.13 o 
  -5   0   4       51.83       61.95      5.30 o 
  -4   0   4     1225.81     1269.02     40.34 o 
  -3   0   4      535.10      634.16     16.20 o 
  -2   0   4      266.95      252.23      7.18 o 
  -1   0   4        7.80        5.43      1.51 o 
   0   0   4      434.66      413.21     10.82 o 
   1   0   4     1325.78     1220.99     29.36 o 
   2   0   4       33.40       18.06      2.36 o 
   3   0   4        6.68       11.15      1.49 o 
   4   0   4      733.26      699.41     17.92 o 
   5   0   4     1362.02     1524.63     43.92 o 
   6   0   4        6.71       11.57      4.52 o 
   7   0   4        4.03       -0.05      2.09 o 
   8   0   4      108.62      106.77      6.72 o 
   9   0   4      124.89      130.55      7.61 o 
  10   0   4       75.52       66.59      6.07 o 
  11   0   4        9.04        4.10      3.46 o 
  12   0   4        5.88       -2.49      5.67 o 
 -11   1   4        8.10        1.96      6.34 o 
 -10   1   4        1.91       -5.11      4.97 o 
  -9   1   4       31.93       31.67      5.67 o 
  -8   1   4        2.44        0.91      2.94 o 
  -7   1   4       61.89       56.98      5.77 o 
  -6   1   4      288.22      265.51     11.86 o 
  -5   1   4      462.33      467.00     17.44 o 
  -4   1   4     2115.16     2211.68     53.52 o 
  -3   1   4       39.62       37.85      2.38 o 
  -2   1   4      694.06      674.11     17.31 o 
  -1   1   4       20.76       29.96      1.90 o 
   0   1   4      971.83      974.95     26.98 o 
   1   1   4      573.19      532.28     20.56 o 
   2   1   4      926.99      814.35     16.44 o 
   3   1   4      758.98      798.90     23.37 o 
   4   1   4       67.22       56.77      3.53 o 
   5   1   4     2019.27     1957.13     55.24 o 
   6   1   4       57.02       49.05      4.22 o 
   7   1   4        2.30        0.80      2.30 o 
   8   1   4       70.60       72.17      5.61 o 
   9   1   4       86.59       77.08      5.67 o 
  10   1   4       61.91       71.07      6.87 o 
  11   1   4        4.15       -0.28      3.46 o 
  12   1   4       10.20        7.95      7.12 o 
 -11   2   4        0.11       -5.10      5.78 o 
 -10   2   4       29.61       32.25      8.78 o 
  -9   2   4        6.01        3.14      3.98 o 
  -8   2   4        4.45       -0.16      2.97 o 
  -7   2   4      170.67      129.51     10.75 o 
  -6   2   4      120.50       95.94      8.48 o 
  -5   2   4      165.10      150.18      7.21 o 
  -4   2   4      126.27      118.91      4.86 o 
  -3   2   4      964.39      954.06     24.04 o 
  -2   2   4      277.11      231.93      7.10 o 
  -1   2   4     1248.53     1397.54     38.89 o 
   0   2   4      128.41       84.49      3.25 o 
   1   2   4     1919.01     1868.71     97.98 o 
   2   2   4       35.03       58.11      2.92 o 
   3   2   4      184.52      170.06      6.56 o 
   4   2   4        0.59        0.36      1.44 o 
   5   2   4       43.00       42.64      3.63 o 
   6   2   4      464.27      445.03     23.92 o 
   7   2   4      204.30      200.45      8.74 o 
   8   2   4      125.28      112.72      6.60 o 
   9   2   4      118.49      113.94      9.54 o 
  10   2   4        0.92       -2.35      2.91 o 
  11   2   4        0.17       -3.23      4.70 o 
  12   2   4        0.54       -0.64      6.21 o 
 -10   3   4      127.38      100.54     10.93 o 
  -9   3   4        0.06       -0.29      5.08 o 
  -8   3   4      128.21      107.41      7.50 o 
  -7   3   4       64.32       55.45      6.05 o 
  -6   3   4        0.28       -0.70      2.52 o 
  -5   3   4        8.77        4.19      1.94 o 
  -4   3   4      164.82      135.74      5.51 o 
  -3   3   4       10.21       17.04      4.81 o 
  -2   3   4        6.43        2.29      1.42 o 
  -1   3   4       79.97       73.22      3.39 o 
   0   3   4       34.79       36.68      4.16 o 
   1   3   4       86.59       99.73      7.09 o 
   2   3   4      100.70       94.23      4.20 o 
   3   3   4     1254.22     1378.83     39.15 o 
   4   3   4       68.75       70.96      4.08 o 
   5   3   4      335.77      338.10     11.97 o 
   6   3   4       47.51       53.13      4.49 o 
   7   3   4        0.65       -3.30      2.20 o 
   8   3   4      179.63      189.46     13.93 o 
   9   3   4      287.49      319.95     16.30 o 
  10   3   4       84.28       75.97      6.59 o 
  11   3   4       31.70       34.11      8.62 o 
  12   3   4       57.91       72.90     11.98 o 
 -10   4   4        0.00       -3.97      5.21 o 
  -9   4   4       31.20       25.02      7.58 o 
  -8   4   4      115.99       92.17      7.14 o 
  -7   4   4       84.96       70.35      5.86 o 
  -6   4   4     1044.66     1029.26     66.63 o 
  -5   4   4        3.11        0.54      2.05 o 
  -4   4   4      143.67      156.86      7.22 o 
  -3   4   4       16.81        7.41      2.27 o 
  -2   4   4       25.51       25.06      3.74 o 
  -1   4   4       50.15       38.62      1.73 o 
   0   4   4       30.62       34.50      5.27 o 
   1   4   4     1904.37     1983.96     80.72 o 
   2   4   4      841.96      865.17     25.15 o 
   3   4   4      117.16       94.21      4.73 o 
   4   4   4      351.21      439.85     14.64 o 
   5   4   4      296.16      264.71     10.22 o 
   6   4   4       71.92       68.23      4.89 o 
   7   4   4       29.78       41.25      7.14 o 
   8   4   4       94.77       91.80      6.13 o 
   9   4   4       35.66       39.40      5.86 o 
  10   4   4       40.90       36.09      5.40 o 
  11   4   4        1.04       -4.02      5.31 o 
 -10   5   4       22.33       16.35      7.68 o 
  -9   5   4       36.37       25.83      7.49 o 
  -8   5   4        0.50       -2.41      3.28 o 
  -7   5   4       26.54       15.76      4.05 o 
  -6   5   4        3.79        1.71      3.01 o 
  -5   5   4     1028.96     1102.20     34.15 o 
  -4   5   4      313.95      373.13     13.71 o 
  -3   5   4      947.85      885.42     53.39 o 
  -2   5   4       23.01       15.96      2.88 o 
  -1   5   4       36.22       38.95      2.83 o 
   0   5   4        0.86       -0.57      1.17 o 
   1   5   4      412.68      421.19     13.24 o 
   2   5   4     1543.58     1695.80     47.91 o 
   3   5   4       23.39       33.47      7.20 o 
   4   5   4        0.21       -2.58      1.72 o 
   5   5   4       85.40       77.80      5.01 o 
   6   5   4      131.22      124.89      8.94 o 
   7   5   4      294.20      301.08     12.25 o 
   8   5   4       12.66       13.79      5.89 o 
   9   5   4       25.44       18.08      4.38 o 
  10   5   4        1.44        1.64      5.51 o 
  11   5   4        8.55        7.30      7.03 o 
  -8   6   4       17.73       19.84      6.76 o 
  -7   6   4        2.32        0.10      3.36 o 
  -6   6   4        0.94       -0.66      3.59 o 
  -5   6   4       12.06       12.01      4.01 o 
  -4   6   4       25.58       37.68      7.11 o 
  -3   6   4      316.31      308.05     17.96 o 
  -2   6   4      225.61      209.55     13.67 o 
  -1   6   4       23.74       13.40      4.67 o 
   0   6   4       61.69       64.02      8.09 o 
   1   6   4        7.35        6.10      3.94 o 
   2   6   4       14.29       18.40      2.62 o 
   3   6   4      162.27      190.86     13.66 o 
   4   6   4       29.72       38.97      4.26 o 
   5   6   4       53.03       45.14      6.58 o 
   6   6   4        0.72        1.07      2.53 o 
   7   6   4       93.33       75.79      5.87 o 
   8   6   4       66.99       69.58      9.04 o 
   9   6   4       58.45       72.23      7.42 o 
  10   6   4       38.15       44.44      9.80 o 
  11   6   4        3.28        0.59      6.88 o 
  -8   7   4       95.36       78.27     10.40 o 
  -6   7   4       17.53       23.52      8.99 o 
  -5   7   4       12.00       14.48      6.34 o 
  -4   7   4       49.85       37.32      8.05 o 
  -3   7   4        9.76        3.68      4.57 o 
  -2   7   4        7.89       22.02      5.83 o 
  -1   7   4      226.48      209.18     14.32 o 
   0   7   4        7.30       -1.56      3.38 o 
   1   7   4       48.87       57.47      8.52 o 
   2   7   4        0.21       -4.17      2.90 o 
   3   7   4       61.68       65.31      9.11 o 
   4   7   4       40.84       55.79      8.24 o 
   5   7   4       11.10       19.58      5.69 o 
   6   7   4      103.96      112.51     10.28 o 
   7   7   4        0.02       -5.21      3.47 o 
   8   7   4       79.48       93.41      9.64 o 
   9   7   4       95.03       98.25      9.74 o 
  -7   8   4       30.15       50.43     13.50 o 
  -6   8   4      233.43      288.44     21.81 o 
  -5   8   4        0.07        0.54      5.45 o 
  -4   8   4        0.00       -0.49      4.76 o 
  -3   8   4        6.15       21.61      6.72 o 
  -2   8   4      211.67      208.93     15.15 o 
  -1   8   4      275.61      243.97     16.59 o 
   0   8   4        9.47       12.60      5.55 o 
   1   8   4       10.35        9.54      5.16 o 
   2   8   4       77.65       84.79      9.31 o 
   3   8   4       47.51       54.08      9.03 o 
   4   8   4      105.59       89.41     11.30 o 
   5   8   4        0.09       -4.56      3.63 o 
   6   8   4       31.17       41.33      7.89 o 
   7   8   4        9.20        9.72      5.59 o 
   8   8   4        4.52       -3.54      4.83 o 
  -7   9   4       15.82       28.68     13.86 o 
  -6   9   4        0.33       -1.27      7.82 o 
  -5   9   4       37.99       64.02     12.38 o 
  -4   9   4        2.97        0.48      5.74 o 
  -3   9   4      164.37      171.56     14.91 o 
  -2   9   4      106.38       91.38     10.47 o 
  -1   9   4       21.29       21.03      7.35 o 
   0   9   4        0.34       -4.24      4.41 o 
   1   9   4        0.54        0.05      4.80 o 
   2   9   4      302.61      318.01     20.62 o 
   3   9   4       32.04       25.70      8.05 o 
   4   9   4       77.64       72.66     10.91 o 
   5   9   4       96.47      101.63     10.88 o 
   6   9   4        4.34        0.19      5.15 o 
   7   9   4      136.30      134.02     12.35 o 
   8   9   4        3.66        7.38      5.88 o 
  -6  10   4        0.04       -4.83      7.90 o 
  -5  10   4        1.67        3.03      7.92 o 
  -4  10   4       80.08       98.14     14.40 o 
  -3  10   4       12.81       15.92      7.54 o 
  -2  10   4       43.51       40.73      9.64 o 
  -1  10   4      176.77      154.35     14.12 o 
   0  10   4       36.21       23.47      7.86 o 
   1  10   4       53.10       59.75     10.91 o 
   2  10   4        3.93        6.52      5.69 o 
   3  10   4        8.47        6.71      6.25 o 
   4  10   4       40.31       36.68      8.72 o 
   5  10   4        0.09       -5.45      4.96 o 
   6  10   4        0.68        0.75      5.21 o 
   7  10   4        2.82       -1.47      5.43 o 
  -4  11   4        1.66       -7.38      6.09 o 
  -3  11   4       37.60       29.69      9.61 o 
  -2  11   4       15.09       21.08      9.07 o 
  -1  11   4       34.98       41.06      9.80 o 
   0  11   4        6.31       -0.41      5.53 o 
   1  11   4        7.73        4.56      6.42 o 
   2  11   4       12.43        3.71      6.58 o 
   3  11   4        3.02       -1.50      6.17 o 
   4  11   4       17.99       12.80      7.82 o 
   5  11   4       15.20       10.31      7.46 o 
   6  11   4       12.32        8.06      7.23 o 
  -1  12   4        9.66        9.43      7.28 o 
   0  12   4        0.16       -7.27      5.47 o 
   1  12   4        7.69        5.75      7.54 o 
   2  12   4        4.26       10.01      8.00 o 
   3  12   4       25.03       20.54      9.37 o 
   0 -11   5      137.35      138.90     13.85 o 
   1 -11   5       51.32       53.32     10.80 o 
  -4 -10   5        3.42        2.71      6.53 o 
  -3 -10   5       92.52      122.76     15.12 o 
  -2 -10   5        1.33       -2.80      5.62 o 
  -1 -10   5        0.57       -6.25      4.84 o 
   0 -10   5        2.26       -7.86      5.24 o 
   1 -10   5      162.78      131.18     12.43 o 
   2 -10   5      130.02      111.35     11.46 o 
   3 -10   5        0.02       -8.25      5.50 o 
   4 -10   5       32.71       27.58      9.15 o 
  -6  -9   5        0.02       -8.08      5.39 o 
  -5  -9   5       14.56       19.95      7.98 o 
  -4  -9   5       12.68       10.13      6.90 o 
  -3  -9   5       41.30       34.70      8.54 o 
  -2  -9   5        5.24       10.52      6.63 o 
  -1  -9   5        2.57       -3.54      4.92 o 
   0  -9   5        1.88        4.56      5.39 o 
   1  -9   5       11.67       10.71      6.34 o 
   2  -9   5        3.30        0.03      5.10 o 
   3  -9   5       23.49       16.59      6.61 o 
   4  -9   5        0.01       -8.40      5.62 o 
   5  -9   5      119.04      121.74     12.73 o 
   6  -9   5       55.56       70.68     12.51 o 
  -7  -8   5        0.63        2.58      6.80 o 
  -6  -8   5       20.25       14.40      7.07 o 
  -5  -8   5        0.03       -2.25      4.91 o 
  -4  -8   5      128.17      140.68     12.86 o 
  -3  -8   5       41.41       54.22      9.53 o 
  -2  -8   5       18.06       16.48      6.47 o 
  -1  -8   5       12.90        8.99      5.51 o 
   0  -8   5       33.81       29.21      7.14 o 
   1  -8   5       11.06        6.72      5.32 o 
   2  -8   5       49.31       43.96      8.65 o 
   3  -8   5      104.88       99.91     10.21 o 
   4  -8   5        0.19       -5.18      4.40 o 
   5  -8   5        7.76        2.17      6.12 o 
   6  -8   5       64.95       63.93     11.73 o 
   7  -8   5        1.21       -8.99      6.56 o 
   8  -8   5       18.23        7.76      8.22 o 
  -8  -7   5        1.79       -9.03      6.02 o 
  -7  -7   5       27.78       33.49      8.75 o 
  -6  -7   5        0.47       -1.43      5.07 o 
  -5  -7   5       53.77       61.20      9.93 o 
  -4  -7   5       16.27       15.31      6.13 o 
  -3  -7   5        7.11        2.14      4.97 o 
  -2  -7   5        1.66       -1.85      4.60 o 
  -1  -7   5       82.65       77.81      8.64 o 
   0  -7   5        2.48       -3.12      3.73 o 
   1  -7   5       75.30       67.32      9.24 o 
   2  -7   5       59.82       53.84      8.62 o 
   3  -7   5       22.32       20.33      6.34 o 
   4  -7   5        4.03        6.55      5.13 o 
   5  -7   5        1.09        3.76      5.59 o 
   6  -7   5       19.14       15.87      7.81 o 
   7  -7   5        0.09        0.56      5.88 o 
   8  -7   5       48.73       52.74     10.79 o 
   9  -7   5        0.00       -9.11      6.07 o 
  -9  -6   5        0.10       -7.65      6.56 o 
  -8  -6   5        5.58       -2.76      5.62 o 
  -7  -6   5       18.82       20.44      7.43 o 
  -6  -6   5       17.88       17.13      6.55 o 
  -5  -6   5        2.24        2.82      5.19 o 
  -4  -6   5       59.31       65.44      9.72 o 
  -3  -6   5       59.46       67.32      9.19 o 
  -2  -6   5       19.21       12.75      5.80 o 
  -1  -6   5      978.12     1004.75     44.57 o 
   0  -6   5        3.54       -4.19      3.51 o 
   1  -6   5      455.49      410.54     21.59 o 
   2  -6   5      251.64      236.89     14.95 o 
   3  -6   5        2.16        1.61      4.27 o 
   4  -6   5      242.88      244.97     16.20 o 
   5  -6   5       95.14      102.12     12.41 o 
   6  -6   5       42.79       68.21     11.17 o 
   7  -6   5        0.89       -2.49      5.64 o 
   8  -6   5        0.66       -2.87      6.23 o 
   9  -6   5       16.78       10.33      5.21 o 
  -9  -5   5      107.36      135.10     14.40 o 
  -8  -5   5        0.23       -2.01      6.26 o 
  -7  -5   5       38.84       43.31      9.50 o 
  -6  -5   5      140.31      129.75     12.01 o 
  -5  -5   5      231.73      210.22     14.98 o 
  -4  -5   5       84.63       81.96      8.65 o 
  -3  -5   5       10.06        6.92      4.68 o 
  -2  -5   5        2.01       -5.14      3.43 o 
  -1  -5   5      285.21      311.05     17.50 o 
   0  -5   5       49.18       48.18      7.38 o 
   1  -5   5      593.68      537.46     25.88 o 
   2  -5   5      215.60      208.39     13.29 o 
   3  -5   5      930.01      869.22     38.91 o 
   4  -5   5       48.25       45.60      8.14 o 
   5  -5   5       41.94       31.77      7.66 o 
   6  -5   5        1.79        0.00      4.78 o 
   7  -5   5        9.82        7.07      4.28 o 
   8  -5   5       13.94       14.63      4.91 o 
   9  -5   5       49.34       51.76      7.10 o 
  10  -5   5        2.62        1.09      7.51 o 
 -10  -4   5        8.23        9.48      8.52 o 
  -9  -4   5        0.79        0.16      6.42 o 
  -8  -4   5       11.15       12.05      4.40 o 
  -7  -4   5        1.21        0.42      4.41 o 
  -6  -4   5       15.49       17.36      4.20 o 
  -5  -4   5       99.36       97.75      8.25 o 
  -4  -4   5      164.94      179.82      8.98 o 
  -3  -4   5       49.55       39.64      4.35 o 
  -2  -4   5      242.11      263.16     11.08 o 
  -1  -4   5       11.56       23.63      5.19 o 
   0  -4   5       80.97       72.64      6.79 o 
   1  -4   5      131.16      129.42      9.24 o 
   2  -4   5       17.92       13.48      4.32 o 
   3  -4   5       98.50       71.96      7.06 o 
   4  -4   5        7.76        7.52      4.46 o 
   5  -4   5        0.55        2.66      3.90 o 
   6  -4   5       20.04       17.35      4.28 o 
   7  -4   5       62.24       76.35     16.66 o 
   8  -4   5       16.69       14.40      6.67 o 
   9  -4   5        0.00       -4.25      3.07 o 
  10  -4   5       32.80       32.01      7.52 o 
  11  -4   5        9.71       11.14      5.31 o 
 -10  -3   5        0.44       -4.32      3.57 o 
  -9  -3   5       53.55       62.99      8.10 o 
  -8  -3   5       16.71       10.22      9.45 o 
  -7  -3   5      116.48      111.34     14.90 o 
  -6  -3   5       14.12       18.68      4.04 o 
  -5  -3   5       33.70       42.93      5.04 o 
  -4  -3   5      169.04      166.37     17.70 o 
  -3  -3   5       99.49      103.11      6.07 o 
  -2  -3   5        4.23        5.00      2.32 o 
  -1  -3   5     1702.03     1777.32     54.89 o 
   0  -3   5       67.31       77.45      5.65 o 
   1  -3   5      318.61      274.75     10.12 o 
   2  -3   5       28.72       30.93      3.45 o 
   3  -3   5       24.46       38.76      3.97 o 
   4  -3   5        6.03        2.61      2.26 o 
   5  -3   5       67.72       64.59      3.83 o 
   6  -3   5        3.80        2.03      2.07 o 
   7  -3   5      145.97      141.97      6.36 o 
   8  -3   5        1.80       -1.23      2.45 o 
   9  -3   5       72.15       85.29      7.26 o 
  10  -3   5        4.52        2.04      6.10 o 
  11  -3   5        1.00        1.00      6.76 o 
 -10  -2   5       16.18       14.72      4.95 o 
  -9  -2   5        5.89        4.63      4.32 o 
  -8  -2   5       64.42       78.92     15.60 o 
  -7  -2   5        5.60        3.99      3.39 o 
  -6  -2   5       74.61       83.88      6.83 o 
  -5  -2   5      192.27      205.08     10.05 o 
  -4  -2   5       34.51       36.98      4.28 o 
  -3  -2   5      419.87      438.22     16.12 o 
  -2  -2   5       72.31       77.17      4.89 o 
  -1  -2   5      696.67      747.92     19.33 o 
   0  -2   5      105.50      134.81      4.95 o 
   1  -2   5     1582.65     1466.85     35.95 o 
   2  -2   5       80.00      106.61      4.23 o 
   3  -2   5       75.74       73.63      4.46 o 
   4  -2   5      130.19      125.69      5.66 o 
   5  -2   5       97.69      108.58      4.87 o 
   6  -2   5       82.12       86.83      4.54 o 
   7  -2   5        0.04       -1.90      2.50 o 
   8  -2   5      220.78      217.91     10.69 o 
   9  -2   5       30.68       42.58      6.10 o 
  10  -2   5       14.95       25.88      6.83 o 
  11  -2   5        9.02        7.14      4.10 o 
 -10  -1   5        0.41       -1.13      6.13 o 
  -9  -1   5       64.20       63.34      7.39 o 
  -8  -1   5      100.14      102.21      7.60 o 
  -7  -1   5       48.60       41.14      6.06 o 
  -6  -1   5      229.64      283.16     12.73 o 
  -5  -1   5       58.69       61.32     12.11 o 
  -4  -1   5        0.55       -2.04      2.00 o 
  -3  -1   5        5.88        0.16      1.86 o 
  -2  -1   5       83.58       94.26      3.79 o 
  -1  -1   5     2072.62     2314.16     55.23 o 
   0  -1   5     2538.78     2714.87     64.37 o 
   1  -1   5     2335.23     2540.68     60.63 o 
   2  -1   5     1286.45     1468.12     35.90 o 
   3  -1   5      526.70      469.17     14.13 o 
   4  -1   5       10.08        2.95      1.55 o 
   5  -1   5      544.61      570.66     14.69 o 
   6  -1   5      549.57      537.59     18.34 o 
   7  -1   5        4.85        5.52      3.54 o 
   8  -1   5      101.26       94.18      6.49 o 
   9  -1   5      168.71      184.33      9.74 o 
  10  -1   5       50.68       47.16      9.32 o 
  11  -1   5        3.82        1.64      3.58 o 
 -10   0   5       14.72        5.11      7.19 o 
  -9   0   5       37.76       43.76      8.73 o 
  -8   0   5       77.94       98.81      7.45 o 
  -7   0   5        6.24        5.64      3.42 o 
  -6   0   5      183.29      186.49     10.83 o 
  -5   0   5      667.85      769.61     38.27 o 
  -4   0   5      206.19      239.18     10.55 o 
  -3   0   5      265.34      213.86      6.58 o 
  -2   0   5      707.46      768.57     19.56 o 
  -1   0   5      850.93     1053.80     27.18 o 
   0   0   5      657.47      669.64     17.04 o 
   1   0   5       18.48       12.83      1.69 o 
   2   0   5      182.68      176.14      5.68 o 
   3   0   5       80.97       86.92      2.99 o 
   4   0   5       29.89       32.47      2.01 o 
   5   0   5        6.45        5.26      2.40 o 
   6   0   5       50.68       46.53      7.19 o 
   7   0   5       15.54       10.11      3.02 o 
   8   0   5        7.10        3.20      2.94 o 
   9   0   5       88.41       91.57      9.50 o 
  10   0   5       74.36       61.76      6.66 o 
  11   0   5        2.89       -4.99      3.33 o 
  12   0   5        1.83       -1.48      6.20 o 
 -10   1   5        4.60       -0.06      6.12 o 
  -9   1   5       39.10       42.58      7.03 o 
  -8   1   5       62.39       68.33      6.81 o 
  -7   1   5       29.01       23.12      4.48 o 
  -6   1   5      737.73      844.70     29.54 o 
  -5   1   5       46.47       55.08      5.55 o 
  -4   1   5        1.05        2.59      1.41 o 
  -3   1   5       11.68        9.38      2.54 o 
  -2   1   5      770.53      813.83     20.77 o 
  -1   1   5     1996.47     2115.66     50.51 o 
   0   1   5      351.15      344.67      9.50 o 
   1   1   5       21.37       26.22      3.32 o 
   2   1   5      786.26      836.94     21.48 o 
   3   1   5      456.76      473.17     10.40 o 
   4   1   5        4.68        1.87      1.16 o 
   5   1   5      815.42      826.66     21.28 o 
   6   1   5      247.08      240.61     12.64 o 
   7   1   5        4.76        3.10      3.50 o 
   8   1   5      106.45      111.93      6.70 o 
   9   1   5        0.26       -3.48      2.91 o 
  10   1   5        6.51        5.23      3.94 o 
  11   1   5        8.19        2.80      3.62 o 
  12   1   5        0.86       -6.23      5.99 o 
 -10   2   5        0.33       -3.09      5.51 o 
  -9   2   5      230.87      242.63     18.15 o 
  -8   2   5       41.04       29.69      8.48 o 
  -7   2   5        3.71       -0.92      3.14 o 
  -6   2   5       21.18       24.95      4.38 o 
  -5   2   5      129.83       94.09      8.01 o 
  -4   2   5       44.79       46.24      6.20 o 
  -3   2   5        4.55        4.36      1.52 o 
  -2   2   5       24.11       33.83      2.39 o 
  -1   2   5     2766.42     2919.54     69.11 o 
   0   2   5      384.85      379.05     12.48 o 
   1   2   5     1291.56     1365.98     60.42 o 
   2   2   5     1606.88     1553.56     43.29 o 
   3   2   5      779.33      905.88     26.37 o 
   4   2   5      167.90      182.58      7.35 o 
   5   2   5       15.99       17.76      3.23 o 
   6   2   5      154.76      144.26      7.01 o 
   7   2   5       39.08       51.81      4.72 o 
   8   2   5      103.22       97.36      6.23 o 
   9   2   5       18.31       21.07      4.47 o 
  10   2   5      147.52      133.53      8.11 o 
  11   2   5        2.23       -3.47      4.46 o 
  12   2   5        0.04       -1.29      6.17 o 
 -10   3   5       18.61       12.56      6.63 o 
  -9   3   5       17.99       12.69      4.69 o 
  -8   3   5       65.14       73.90      7.17 o 
  -7   3   5       52.18       53.36      6.12 o 
  -6   3   5       84.53       85.93      6.52 o 
  -5   3   5       79.85       58.43      6.47 o 
  -4   3   5      663.24      609.10     16.85 o 
  -3   3   5      257.85      328.11     12.70 o 
  -2   3   5       14.99       16.83      2.45 o 
  -1   3   5       55.03       52.49      2.97 o 
   0   3   5       94.07       79.03      6.26 o 
   1   3   5        7.54        7.47      3.06 o 
   2   3   5      215.42      189.24      4.96 o 
   3   3   5       86.43       65.13      3.65 o 
   4   3   5       58.08       63.54      3.99 o 
   5   3   5      469.22      454.84     15.30 o 
   6   3   5       25.79       12.98      3.09 o 
   7   3   5       34.95       35.51      4.54 o 
   8   3   5      137.62      136.56      7.46 o 
   9   3   5      167.58      171.55     10.91 o 
  10   3   5       43.34       51.34      6.19 o 
  11   3   5       23.74       21.99      4.97 o 
  12   3   5       33.02       44.07     10.31 o 
 -10   4   5        3.14        5.00      6.42 o 
  -9   4   5        0.48       -3.72      3.32 o 
  -8   4   5        2.99        0.54      3.24 o 
  -7   4   5        4.64        3.40      3.27 o 
  -6   4   5       81.71       61.48     15.64 o 
  -5   4   5      229.27      217.90     16.76 o 
  -4   4   5        0.03        0.12      1.98 o 
  -3   4   5      908.28      873.79     26.37 o 
  -2   4   5      561.83      489.49     15.53 o 
  -1   4   5     1709.14     1760.73     72.36 o 
   0   4   5      164.66      161.05     10.44 o 
   1   4   5       98.70      104.11      8.06 o 
   2   4   5       34.01       41.41      2.30 o 
   3   4   5      307.64      309.65     10.59 o 
   4   4   5       10.62        6.27      2.22 o 
   5   4   5      405.27      454.10     15.50 o 
   6   4   5      672.09      710.82     25.81 o 
   7   4   5      412.18      425.44     20.80 o 
   8   4   5       12.54       10.37      3.68 o 
   9   4   5       86.97       75.22      6.39 o 
  10   4   5       30.88       34.62      5.66 o 
  11   4   5       21.62       36.23      9.11 o 
  -8   5   5       10.39       10.45      6.45 o 
  -7   5   5        4.46       -1.24      4.96 o 
  -6   5   5       68.48       70.60     10.31 o 
  -5   5   5       31.33       36.55      7.46 o 
  -4   5   5      336.46      359.01     13.36 o 
  -3   5   5      187.07      151.98     10.87 o 
  -2   5   5      128.60      157.33     10.96 o 
  -1   5   5       13.12       19.93      4.99 o 
   0   5   5      316.48      364.17     19.38 o 
   1   5   5      609.49      616.90     29.27 o 
   2   5   5        7.39        7.41      3.55 o 
   3   5   5        9.79       18.07      4.67 o 
   4   5   5       77.62       76.02      7.03 o 
   5   5   5       81.53       80.03      5.13 o 
   6   5   5        0.70       -1.36      2.41 o 
   7   5   5       88.67       78.31      5.67 o 
   8   5   5        3.31       -1.22      2.92 o 
   9   5   5       18.12       19.87      4.72 o 
  10   5   5       13.51       10.80      4.34 o 
  11   5   5        2.87        8.83      6.50 o 
  -8   6   5       56.74       36.65      8.65 o 
  -7   6   5       73.48       66.60     10.47 o 
  -5   6   5      119.71      150.23     12.72 o 
  -4   6   5      502.79      591.06     29.86 o 
  -3   6   5       64.55       65.98      8.75 o 
  -2   6   5      150.65      157.24     11.76 o 
  -1   6   5      171.31      180.88     12.62 o 
   0   6   5      173.19      174.24     12.25 o 
   1   6   5       93.13      111.52      9.59 o 
   2   6   5       11.90       14.66      4.68 o 
   3   6   5      193.99      209.05     13.86 o 
   4   6   5        1.56       -1.47      3.74 o 
   5   6   5      213.98      213.91     14.32 o 
   6   6   5        0.48       -0.94      3.87 o 
   7   6   5        2.53       -2.23      4.11 o 
   8   6   5        8.24        4.49      5.07 o 
   9   6   5       53.11       82.01     10.85 o 
  10   6   5       62.84       72.07     10.28 o 
  -8   7   5       42.42       38.86      9.24 o 
  -7   7   5       98.77       88.26     10.93 o 
  -6   7   5      247.15      333.75     22.87 o 
  -5   7   5       54.44       78.16     11.50 o 
  -4   7   5        2.55        4.37      5.24 o 
  -3   7   5      162.44      160.04     12.67 o 
  -2   7   5       69.13       84.47      8.95 o 
  -1   7   5        3.52        4.49      4.38 o 
   0   7   5       17.00       13.37      5.47 o 
   1   7   5        4.48        0.97      3.86 o 
   2   7   5      223.33      218.26     14.88 o 
   3   7   5        9.63        4.13      4.37 o 
   4   7   5       76.26       82.68      8.76 o 
   5   7   5       10.86       12.75      5.50 o 
   6   7   5       63.43       40.89      7.97 o 
   7   7   5       14.32       11.81      5.67 o 
   8   7   5        0.00       -2.52      4.37 o 
   9   7   5       13.28       10.05      5.64 o 
  -6   8   5        3.16        8.59      8.40 o 
  -5   8   5       71.67       89.26     13.30 o 
  -4   8   5        7.23       13.27      6.98 o 
  -3   8   5      292.47      244.27     17.24 o 
  -2   8   5        6.96        4.21      4.43 o 
  -1   8   5      195.07      211.48     15.31 o 
   0   8   5       23.69       23.58      6.76 o 
   1   8   5       69.85       77.03      8.95 o 
   2   8   5      130.16      114.88     10.95 o 
   3   8   5       10.36        9.93      5.16 o 
   4   8   5        0.41       -1.10      4.43 o 
   5   8   5        0.80       -5.78      4.41 o 
   6   8   5      104.56      111.65     11.06 o 
   7   8   5       24.92       30.90      8.01 o 
   8   8   5        3.03       -5.51      4.86 o 
   9   8   5       12.36        4.51      5.99 o 
  -6   9   5       52.37       59.80     13.37 o 
  -5   9   5       20.72       18.55      9.37 o 
  -4   9   5        0.80       -3.98      5.47 o 
  -3   9   5        3.99        3.30      5.96 o 
  -2   9   5      309.97      312.31     20.70 o 
  -1   9   5      239.02      184.12     14.85 o 
   0   9   5        0.38        2.29      5.02 o 
   1   9   5       15.50        8.11      5.34 o 
   2   9   5      104.31      104.56     11.15 o 
   3   9   5      180.79      171.74     14.36 o 
   4   9   5       31.37       33.38      8.24 o 
   5   9   5        1.49       -3.46      4.51 o 
   6   9   5        1.76        0.65      5.18 o 
   7   9   5       39.12       39.21      8.62 o 
   8   9   5       28.54       25.22      7.84 o 
  -5  10   5       53.16      102.89     16.56 o 
  -4  10   5        0.54       -0.59      6.90 o 
  -3  10   5       84.34       84.39     13.10 o 
  -2  10   5        7.61        6.77      6.18 o 
  -1  10   5       30.11       26.35      7.95 o 
   0  10   5       37.27       44.44      9.51 o 
   1  10   5        1.70       -1.75      4.57 o 
   2  10   5       90.81      111.68     13.89 o 
   3  10   5        1.43       -5.70      4.70 o 
   4  10   5        1.36       -4.19      5.26 o 
   5  10   5        3.73        6.64      5.77 o 
   6  10   5       36.55       45.49     10.17 o 
   7  10   5        0.90       -0.35      5.19 o 
  -3  11   5        1.84       -2.96      6.80 o 
  -2  11   5       22.72       15.11      8.06 o 
  -1  11   5       24.58       27.02      8.86 o 
   0  11   5        5.68        4.05      6.95 o 
   1  11   5       19.63       20.06      7.79 o 
   2  11   5        5.76        7.03      6.69 o 
   3  11   5        0.12       -4.46      5.86 o 
   4  11   5       15.30       19.98      8.35 o 
   5  11   5       53.27       63.51     11.60 o 
   6  11   5        1.73       -4.75      5.70 o 
   0  12   5        1.99       10.01      6.95 o 
   1  12   5        1.03       -2.02      5.86 o 
   2  12   5        4.59       -2.63      6.85 o 
  -3 -10   6        2.72        0.45      6.55 o 
  -2 -10   6        6.91        7.43      7.39 o 
  -1 -10   6        7.76        9.11      6.29 o 
   0 -10   6       12.82        9.74      7.47 o 
   1 -10   6        9.47        5.69      6.52 o 
   2 -10   6       17.53       27.74      9.10 o 
   3 -10   6       10.52        8.86      7.74 o 
  -5  -9   6        0.05       -3.90      5.55 o 
  -4  -9   6        3.76        4.84      6.64 o 
  -3  -9   6       16.18       19.84      7.82 o 
  -2  -9   6        1.13        1.74      6.23 o 
  -1  -9   6        0.00        0.86      5.69 o 
   0  -9   6       11.20        8.21      6.28 o 
   1  -9   6        9.18        0.78      5.34 o 
   2  -9   6        6.54        4.54      5.96 o 
   3  -9   6        8.25        1.42      6.66 o 
   4  -9   6       50.90       44.60     10.33 o 
   5  -9   6        1.03       -9.08      6.05 o 
  -6  -8   6        5.40        7.60      6.79 o 
  -5  -8   6        2.81        5.47      6.02 o 
  -4  -8   6        1.17        0.53      5.40 o 
  -3  -8   6        0.79        0.11      5.27 o 
  -2  -8   6       24.65       18.93      7.27 o 
  -1  -8   6       10.81        3.65      5.98 o 
   0  -8   6        5.84        4.88      5.47 o 
   1  -8   6      176.74      182.32     14.05 o 
   2  -8   6       12.44        8.06      6.13 o 
   3  -8   6        0.00       -0.40      4.72 o 
   4  -8   6       42.83       56.18     10.25 o 
   5  -8   6       36.64       33.56      9.10 o 
   6  -8   6       29.87       24.70      9.07 o 
   7  -8   6       11.67       10.77      8.75 o 
  -7  -7   6        0.24       -2.06      6.28 o 
  -6  -7   6       84.77       87.72     13.05 o 
  -5  -7   6       23.34       37.54      8.54 o 
  -4  -7   6        1.20       -0.76      5.02 o 
  -3  -7   6       27.64       22.36      7.04 o 
  -2  -7   6       26.32       24.95      7.55 o 
  -1  -7   6       44.91       42.15      8.62 o 
   0  -7   6       22.50        8.01      5.59 o 
   1  -7   6       23.08       10.29      5.58 o 
   2  -7   6       18.59       17.58      6.28 o 
   3  -7   6      141.81      119.43     10.99 o 
   4  -7   6       56.75       56.20      9.88 o 
   5  -7   6        6.70        9.43      6.12 o 
   6  -7   6        0.10       -0.03      5.48 o 
   7  -7   6       13.64       12.38      7.79 o 
   8  -7   6       33.41       29.41      9.91 o 
  -8  -6   6        2.68       -6.93      6.13 o 
  -7  -6   6       69.30       76.37     12.54 o 
  -6  -6   6       23.76       20.01      7.28 o 
  -5  -6   6       21.48       15.74      6.96 o 
  -4  -6   6        0.50       -5.98      3.98 o 
  -3  -6   6        2.36       -0.03      4.68 o 
  -2  -6   6      118.81      110.55     10.45 o 
  -1  -6   6        2.22       -2.45      4.19 o 
   0  -6   6        6.88        6.42      4.35 o 
   1  -6   6        4.81       -0.05      3.68 o 
   2  -6   6       74.52       74.46      8.21 o 
   3  -6   6      117.49       92.29      9.32 o 
   4  -6   6      256.97      217.37     15.22 o 
   5  -6   6      229.39      239.15     16.89 o 
   6  -6   6       26.97       27.28      8.65 o 
   7  -6   6       17.51       11.90      8.21 o 
   8  -6   6       99.71      102.62     14.55 o 
   9  -6   6        2.44        0.13      6.98 o 
  -9  -5   6       30.23       29.43      9.39 o 
  -8  -5   6       19.90        7.47      7.78 o 
  -7  -5   6        3.52        1.04      4.86 o 
  -6  -5   6       57.26       54.92      9.86 o 
  -5  -5   6        3.97       10.21      5.93 o 
  -4  -5   6      355.22      354.26     20.87 o 
  -3  -5   6       74.25       65.71      9.61 o 
  -2  -5   6        0.00       -3.00      3.63 o 
  -1  -5   6      131.21      112.48      9.88 o 
   0  -5   6      378.75      335.73     18.52 o 
   1  -5   6       96.36       97.21      8.76 o 
   2  -5   6       11.14        7.25      4.27 o 
   3  -5   6       88.35       86.65      8.46 o 
   4  -5   6      263.53      262.23     16.60 o 
   5  -5   6       75.58       89.47      9.93 o 
   6  -5   6      198.85      217.77     16.17 o 
   7  -5   6       72.99       87.97     12.62 o 
   8  -5   6        8.05        6.34      6.58 o 
   9  -5   6       72.29       85.95     15.84 o 
  10  -5   6        0.84       -3.34      5.74 o 
  -9  -4   6       46.45       48.51      7.22 o 
  -8  -4   6        0.01       -5.43      3.62 o 
  -7  -4   6        8.97       12.55      4.52 o 
  -6  -4   6       16.96       12.94      4.32 o 
  -5  -4   6       86.10       82.28      6.37 o 
  -4  -4   6       81.92       87.37      8.48 o 
  -3  -4   6       75.01       79.31      5.84 o 
  -2  -4   6       57.71       69.22      5.67 o 
  -1  -4   6        2.72       -0.69      2.90 o 
   0  -4   6       20.47       18.61      5.00 o 
   1  -4   6      721.64      714.07     32.46 o 
   2  -4   6       16.60       10.44      4.37 o 
   3  -4   6       16.73       10.40      4.19 o 
   4  -4   6       24.61       16.60      4.91 o 
   5  -4   6      182.86      167.14      8.75 o 
   6  -4   6       25.61       26.26      4.57 o 
   7  -4   6        5.13        0.95      3.66 o 
   8  -4   6       17.19       10.20      8.79 o 
   9  -4   6        7.68       17.94      4.96 o 
  10  -4   6       12.02        5.01      4.53 o 
  -9  -3   6        1.81       -5.35      4.08 o 
  -8  -3   6       31.26       30.85      6.01 o 
  -7  -3   6       48.85       49.03     11.68 o 
  -6  -3   6       40.07       48.97      8.09 o 
  -5  -3   6       61.23       59.07      8.31 o 
  -4  -3   6      140.84      134.99     11.50 o 
  -3  -3   6       11.83       16.34      3.49 o 
  -2  -3   6      192.18      188.36      8.97 o 
  -1  -3   6        0.97       -3.70      2.47 o 
   0  -3   6      170.87      180.39      6.46 o 
   1  -3   6        3.28       -0.32      1.51 o 
   2  -3   6      523.97      606.38     19.68 o 
   3  -3   6       64.98       66.06      4.65 o 
   4  -3   6       39.10       45.05      4.87 o 
   5  -3   6        0.01       -3.22      2.15 o 
   6  -3   6        1.33       -0.32      2.23 o 
   7  -3   6       11.21        4.34      2.98 o 
   8  -3   6        0.54       -0.90      2.62 o 
   9  -3   6       41.95       33.14      4.61 o 
  10  -3   6       18.44       18.00      4.10 o 
  11  -3   6        3.29        1.42      4.53 o 
 -10  -2   6        0.28       -2.39      4.27 o 
  -9  -2   6        1.16       -2.43      4.19 o 
  -8  -2   6        0.84        0.07      3.60 o 
  -7  -2   6        3.05       -0.27      3.14 o 
  -6  -2   6       16.60       20.92      4.59 o 
  -5  -2   6       17.88       20.62      4.16 o 
  -4  -2   6      320.11      362.27     14.68 o 
  -3  -2   6       40.01       45.45     10.01 o 
  -2  -2   6       76.27       86.36      5.63 o 
  -1  -2   6      364.50      441.44     12.50 o 
   0  -2   6      134.81      107.09      4.56 o 
   1  -2   6      245.00      234.39      7.58 o 
   2  -2   6      673.41      714.26     18.86 o 
   3  -2   6       48.07       41.02      3.09 o 
   4  -2   6      391.30      362.19     17.34 o 
   5  -2   6      195.49      177.39      6.68 o 
   6  -2   6       10.68        9.89      2.66 o 
   7  -2   6        5.73        3.03      2.34 o 
   8  -2   6      230.80      221.99      8.51 o 
   9  -2   6       15.86        3.66      4.91 o 
  10  -2   6        1.43       -3.97      4.25 o 
  11  -2   6        3.36        5.23      4.72 o 
 -10  -1   6       73.41       82.73      9.15 o 
  -9  -1   6        4.25        3.68      4.59 o 
  -8  -1   6       40.24       45.23      6.46 o 
  -7  -1   6       28.53       18.83      4.53 o 
  -6  -1   6       19.70       27.39      4.86 o 
  -5  -1   6      221.93      234.38     24.36 o 
  -4  -1   6      463.15      499.40     28.15 o 
  -3  -1   6       48.37       56.63      5.03 o 
  -2  -1   6     1548.53     1647.31     40.34 o 
  -1  -1   6     5380.45     5970.06    139.76 o 
   0  -1   6     1188.89     1326.42     32.86 o 
   1  -1   6      140.43      145.09      5.34 o 
   2  -1   6       25.01       28.45      3.19 o 
   3  -1   6      141.64      139.72      5.16 o 
   4  -1   6      554.55      507.89     15.49 o 
   5  -1   6      208.84      215.64      7.27 o 
   6  -1   6      275.32      256.83      8.52 o 
   7  -1   6      177.10      198.62     16.27 o 
   8  -1   6       70.20       68.57      6.19 o 
   9  -1   6      175.51      173.40      9.70 o 
  10  -1   6        9.45        9.49      4.25 o 
  11  -1   6        0.30       -4.15      3.51 o 
 -10   0   6       35.97       22.13      5.70 o 
  -9   0   6       94.81      118.44      9.02 o 
  -8   0   6       45.87       56.47      7.01 o 
  -7   0   6        4.74        0.17      3.00 o 
  -6   0   6      141.07      140.12      8.54 o 
  -5   0   6       21.93       13.01      3.87 o 
  -4   0   6      113.45      114.12      6.93 o 
  -3   0   6      323.41      336.43     13.46 o 
  -2   0   6      349.07      380.95     11.58 o 
  -1   0   6       56.09       52.04      3.19 o 
   0   0   6     4673.04     5069.23    118.67 o 
   1   0   6      825.80      828.45     21.10 o 
   2   0   6      246.02      285.60      8.53 o 
   3   0   6      252.33      251.59      7.80 o 
   4   0   6      347.74      330.69      8.21 o 
   5   0   6       40.23       45.14      3.69 o 
   6   0   6      119.12      106.80      6.20 o 
   7   0   6       36.70       30.78      4.37 o 
   8   0   6       76.52       72.88      6.12 o 
   9   0   6       30.86       25.51      4.98 o 
  10   0   6       93.14      111.13      7.88 o 
  11   0   6        0.30       -2.06      3.39 o 
 -10   1   6       21.58       18.56      8.81 o 
  -9   1   6       13.40       10.00      8.47 o 
  -8   1   6       31.14       38.33      5.92 o 
  -7   1   6       48.98       54.54      8.29 o 
  -6   1   6       27.02       29.89      4.84 o 
  -5   1   6      792.52      840.36     34.29 o 
  -4   1   6       78.22       50.25      9.76 o 
  -3   1   6       42.99       46.31      5.10 o 
  -2   1   6      135.71      140.47      5.17 o 
  -1   1   6       83.99       63.94      3.16 o 
   0   1   6      866.47      983.98     24.64 o 
   1   1   6     1155.76      989.35     24.61 o 
   2   1   6       95.14       92.33      4.70 o 
   3   1   6       77.97       77.63      3.56 o 
   4   1   6        8.19       12.47      1.67 o 
   5   1   6      398.22      421.29     14.60 o 
   6   1   6       54.63       67.21      6.05 o 
   7   1   6        0.40       -1.56      2.47 o 
   8   1   6       15.08        6.95      5.28 o 
   9   1   6        8.73       10.09      4.23 o 
  10   1   6       35.39       47.75      6.34 o 
  11   1   6        0.82       -5.23      3.49 o 
 -10   2   6        5.38        5.18      6.17 o 
  -9   2   6        7.92        8.99      4.86 o 
  -8   2   6      145.84      147.92      9.56 o 
  -7   2   6       17.62        7.94      3.72 o 
  -6   2   6        6.23       -3.39      4.91 o 
  -5   2   6      133.36      121.87      7.61 o 
  -4   2   6      451.35      548.17     20.17 o 
  -3   2   6       72.26       62.77      3.45 o 
  -2   2   6       18.73       15.25      2.40 o 
  -1   2   6       85.14       70.05      3.35 o 
   0   2   6        0.05        0.09      1.22 o 
   1   2   6      728.56      724.59     33.02 o 
   2   2   6      238.56      271.00     10.61 o 
   3   2   6      166.60      174.28      5.10 o 
   4   2   6        0.34       -1.76      1.17 o 
   5   2   6        0.00       -2.06      1.38 o 
   6   2   6        2.80        1.76      6.81 o 
   7   2   6        7.79        7.43      3.18 o 
   8   2   6       70.10       83.18      9.87 o 
   9   2   6       80.30       87.55      6.97 o 
  10   2   6        1.88       -3.76      3.24 o 
  11   2   6        4.86        3.44      3.82 o 
  -9   3   6        0.02       -3.45      3.67 o 
  -8   3   6       32.95       21.70      5.12 o 
  -7   3   6       12.62        5.58      3.76 o 
  -6   3   6        0.03       -1.39      2.80 o 
  -5   3   6        0.03        0.44      2.75 o 
  -4   3   6      685.39      693.68     18.98 o 
  -3   3   6       26.86       21.33      2.61 o 
  -2   3   6       18.41       24.13      2.52 o 
  -1   3   6      283.60      330.52     18.83 o 
   0   3   6      221.95      189.28     11.23 o 
   1   3   6        0.70       -0.80      2.06 o 
   2   3   6      144.66      118.06      4.73 o 
   3   3   6       50.74       39.67      2.22 o 
   4   3   6       20.22       22.54      3.09 o 
   5   3   6       59.00       49.25      4.26 o 
   6   3   6      103.62       95.40      5.86 o 
   7   3   6        4.49       -2.43      2.50 o 
   8   3   6        8.29        6.23      3.42 o 
   9   3   6      144.72      153.14     16.00 o 
  10   3   6        0.45        2.04      3.51 o 
  11   3   6       13.39       15.16      5.23 o 
  -9   4   6       43.21       52.50     10.29 o 
  -8   4   6        3.00       -1.53      5.64 o 
  -7   4   6        0.57       -3.41      4.29 o 
  -6   4   6      103.80       92.58     11.31 o 
  -5   4   6      185.17      181.07     15.52 o 
  -4   4   6       16.38        7.48      4.64 o 
  -3   4   6      321.00      262.07     17.62 o 
  -2   4   6       79.85       60.79      6.34 o 
  -1   4   6        3.77        8.32      3.73 o 
   0   4   6     3455.89     3307.88    131.87 o 
   1   4   6      425.02      449.47     22.26 o 
   2   4   6      280.85      218.60     13.26 o 
   3   4   6      246.99      230.84     13.83 o 
   4   4   6      162.21      179.67     11.79 o 
   5   4   6      193.86      183.93      8.16 o 
   6   4   6      294.08      279.22     11.26 o 
   7   4   6      202.62      202.65      9.43 o 
   8   4   6       11.46       12.21      3.73 o 
   9   4   6        4.90        0.88      3.97 o 
  10   4   6       43.61       57.53      6.88 o 
  11   4   6        3.23        3.77      6.28 o 
  -9   5   6        7.82        2.26      6.07 o 
  -8   5   6      311.56      334.58     24.51 o 
  -7   5   6       56.12       56.68     10.20 o 
  -6   5   6       65.37       57.87      9.64 o 
  -5   5   6      370.85      263.37     19.73 o 
  -4   5   6      180.76      205.84     13.67 o 
  -3   5   6       15.72        3.57      4.38 o 
  -2   5   6       27.16       41.62      6.92 o 
  -1   5   6      227.06      235.82     14.44 o 
   0   5   6      763.39      778.06     35.76 o 
   1   5   6      124.38      148.54     10.93 o 
   2   5   6     1045.10     1094.94     48.15 o 
   3   5   6      159.23      168.14     11.82 o 
   4   5   6        4.02        0.11      3.25 o 
   5   5   6       22.76       14.87      5.00 o 
   6   5   6       58.06       51.67      8.01 o 
   7   5   6       46.06       56.06      8.51 o 
   8   5   6        1.68       -4.19      3.94 o 
   9   5   6       54.92       73.22      9.91 o 
  10   5   6       44.23       61.44      9.66 o 
  11   5   6       21.50       19.74      7.39 o 
  -8   6   6       21.00       27.44      8.24 o 
  -7   6   6       56.12       56.22     10.52 o 
  -6   6   6       12.05       13.37      5.82 o 
  -5   6   6       11.69       10.33      5.82 o 
  -4   6   6      493.16      565.23     29.05 o 
  -3   6   6      220.81      208.54     14.42 o 
  -2   6   6      143.57      158.77     11.92 o 
  -1   6   6        0.01       -2.50      3.27 o 
   0   6   6        0.01        2.25      3.55 o 
   1   6   6       73.51       71.15      8.05 o 
   2   6   6      284.33      270.51     16.64 o 
   3   6   6        0.41       -1.35      3.15 o 
   4   6   6       73.53       89.98      8.84 o 
   5   6   6        6.74        6.56      4.68 o 
   6   6   6       94.79       99.33      9.61 o 
   7   6   6       37.38       35.69      7.17 o 
   8   6   6      125.25      127.01     11.19 o 
   9   6   6        0.40       -1.64      4.67 o 
  10   6   6        8.82        7.73      5.94 o 
  -8   7   6        4.74        5.26      6.58 o 
  -7   7   6       21.05       21.19      7.60 o 
  -5   7   6        4.88       -0.51      5.70 o 
  -4   7   6       30.56       41.94      8.80 o 
  -3   7   6       20.17       17.59      6.01 o 
  -2   7   6       52.09       70.29      9.82 o 
  -1   7   6      408.72      439.49     24.14 o 
   0   7   6       75.51       79.64      8.78 o 
   1   7   6       53.01       47.31      7.89 o 
   2   7   6       22.84       19.04      5.93 o 
   3   7   6       36.68       29.80      6.68 o 
   4   7   6        5.67        3.51      4.60 o 
   5   7   6       64.68       59.51      9.19 o 
   6   7   6        4.25       -0.45      4.41 o 
   7   7   6      114.54      118.72     11.17 o 
   8   7   6       36.31       39.39      8.24 o 
   9   7   6        1.05       -3.06      4.60 o 
  10   7   6        1.44       -6.13      4.54 o 
  -7   8   6        0.03        6.29      5.90 o 
  -5   8   6        2.37        3.52      6.34 o 
  -4   8   6        1.87       -4.83      4.59 o 
  -3   8   6        4.25       -2.79      4.24 o 
  -2   8   6       21.40       23.12      6.95 o 
  -1   8   6      174.94      162.54     13.34 o 
   0   8   6       24.79       18.53      6.33 o 
   1   8   6       16.49       10.76      5.29 o 
   2   8   6      224.59      221.61     15.84 o 
   3   8   6      198.22      209.53     15.62 o 
   4   8   6       54.33       41.08      8.60 o 
   5   8   6        6.79        1.43      4.41 o 
   6   8   6       18.11       12.97      6.34 o 
   7   8   6       77.63       74.79     10.69 o 
   8   8   6        2.73       -0.45      5.11 o 
   9   8   6       13.92       10.96      6.10 o 
  -5   9   6      103.93      105.48     15.55 o 
  -4   9   6        0.68       -2.20      6.45 o 
  -3   9   6       24.26       16.76      7.22 o 
  -2   9   6        1.66       -2.42      4.38 o 
  -1   9   6       94.64       70.59     10.96 o 
   0   9   6      191.88      200.51     15.66 o 
   1   9   6       48.81       61.86     10.23 o 
   2   9   6        2.20       -0.14      4.56 o 
   3   9   6      213.30      217.28     16.60 o 
   4   9   6      110.25       95.33     10.82 o 
   5   9   6       91.37       95.92     12.54 o 
   6   9   6       48.92       34.82      8.54 o 
   7   9   6       11.30       16.32      6.76 o 
   8   9   6        2.38        5.37      6.02 o 
  -4  10   6       68.64       92.75     14.56 o 
  -3  10   6        2.28        0.94      6.10 o 
  -2  10   6       38.30       29.46      8.81 o 
  -1  10   6       43.07       26.80      8.30 o 
   0  10   6       15.43       33.33      8.78 o 
   1  10   6        2.23        1.26      5.56 o 
   2  10   6       11.69       11.85      6.52 o 
   3  10   6       20.52       18.75      7.44 o 
   4  10   6        0.04       -3.92      5.19 o 
   5  10   6       17.31       15.93      7.60 o 
   6  10   6        0.13       -7.47      5.16 o 
   7  10   6        0.36       -7.12      5.10 o 
  -2  11   6       30.30       66.17     12.60 o 
  -1  11   6        0.06       -3.36      5.47 o 
   0  11   6       12.61       19.89      7.76 o 
   1  11   6        0.80        1.18      6.01 o 
   2  11   6       37.87       15.01      7.73 o 
   3  11   6        6.14        9.07      6.88 o 
   4  11   6        8.38        7.97      7.31 o 
   5  11   6        5.04        5.13      6.95 o 
  -3  -9   7        3.22        4.70      6.93 o 
  -2  -9   7        0.36        1.15      6.13 o 
  -1  -9   7       18.99       13.35      7.36 o 
   0  -9   7        0.24        0.78      6.25 o 
   1  -9   7       13.35        7.95      6.25 o 
   2  -9   7       10.79        9.59      6.82 o 
   3  -9   7       19.42       10.04      7.06 o 
   4  -9   7        6.56        0.25      6.61 o 
  -5  -8   7       27.43       17.61      7.82 o 
  -4  -8   7        0.15       -3.60      4.57 o 
  -3  -8   7        5.60        2.90      5.39 o 
  -2  -8   7        0.52       -4.81      4.38 o 
  -1  -8   7       46.21       45.22      9.67 o 
   0  -8   7       23.83       21.64      7.46 o 
   1  -8   7        5.37       -0.96      4.59 o 
   2  -8   7       87.11       96.08     12.29 o 
   3  -8   7        0.29        2.10      5.61 o 
   4  -8   7       13.56        5.78      5.47 o 
   5  -8   7       23.27       34.56      9.90 o 
   6  -8   7        2.58        2.65      6.42 o 
  -6  -7   7       76.78       82.94     13.18 o 
  -5  -7   7       17.40       13.56      7.28 o 
  -4  -7   7       22.76       16.49      7.58 o 
  -3  -7   7       32.34       41.19      8.75 o 
  -2  -7   7       59.57       58.56     10.15 o 
  -1  -7   7        1.55        1.05      4.99 o 
   0  -7   7       61.73       42.88      8.81 o 
   1  -7   7        0.10       -2.15      4.67 o 
   2  -7   7        3.87       -0.99      4.92 o 
   3  -7   7        4.16        0.19      4.91 o 
   4  -7   7       68.45       88.47     12.03 o 
   5  -7   7       43.53       44.15      9.54 o 
   6  -7   7        4.11       -1.05      6.21 o 
   7  -7   7       40.67       52.50     11.50 o 
  -7  -6   7        0.09        1.50      6.72 o 
  -6  -6   7       83.63      124.57     15.39 o 
  -5  -6   7       91.26       98.74     11.22 o 
  -4  -6   7       14.52       12.48      6.63 o 
  -3  -6   7       16.11       24.28      7.27 o 
  -2  -6   7       28.04       24.87      7.43 o 
  -1  -6   7       88.25       90.33      9.67 o 
   0  -6   7       21.79       16.54      6.05 o 
   1  -6   7       14.59       12.35      5.58 o 
   2  -6   7       36.00       22.95      6.79 o 
   3  -6   7        3.49        1.69      4.86 o 
   4  -6   7      198.08      207.51     15.12 o 
   5  -6   7       32.83       30.37      8.30 o 
   6  -6   7      119.93      136.36     13.24 o 
   7  -6   7       82.88       90.31     13.61 o 
   8  -6   7       74.37       93.05     14.05 o 
  -8  -5   7       21.15       17.38      8.94 o 
  -7  -5   7       31.26       33.29      9.40 o 
  -6  -5   7       13.22        7.76      6.68 o 
  -5  -5   7        0.07       -5.53      4.91 o 
  -4  -5   7        4.75        5.62      5.47 o 
  -3  -5   7       15.52       15.70      6.29 o 
  -2  -5   7       19.04       24.46      6.95 o 
  -1  -5   7       44.69       30.05      7.03 o 
   0  -5   7       27.99       25.40      6.36 o 
   1  -5   7        1.01        3.59      4.25 o 
   2  -5   7       91.51       79.85      8.41 o 
   3  -5   7        0.29       -1.07      4.02 o 
   4  -5   7       18.36       11.97      5.26 o 
   5  -5   7      119.93      112.48     11.04 o 
   6  -5   7       40.73       47.52      9.69 o 
   7  -5   7       14.38       10.15      6.90 o 
   8  -5   7       13.17       14.48      7.66 o 
   9  -5   7       30.64       20.97      9.24 o 
  -8  -4   7       77.33      105.08      9.36 o 
  -7  -4   7       80.77       94.31      8.55 o 
  -6  -4   7       20.16       19.66      6.33 o 
  -5  -4   7      154.92      149.46     12.82 o 
  -4  -4   7       31.08       43.54      5.70 o 
  -3  -4   7       51.41       47.88     10.98 o 
  -2  -4   7      183.18      188.68      9.68 o 
  -1  -4   7       82.76       86.51      6.11 o 
   0  -4   7      254.01      283.10     13.90 o 
   1  -4   7        6.64        1.10      3.82 o 
   2  -4   7       49.78       45.09      7.39 o 
   3  -4   7       23.59       23.81      4.07 o 
   4  -4   7       29.79       23.93      5.72 o 
   5  -4   7       26.77       29.84      4.94 o 
   6  -4   7      163.44      167.65      9.32 o 
   7  -4   7       53.04       58.44      8.37 o 
   8  -4   7        0.37       -3.35      5.21 o 
   9  -4   7       29.70       24.87      5.69 o 
  10  -4   7        4.18        7.19      5.65 o 
  -9  -3   7        0.04        0.10      4.71 o 
  -8  -3   7        6.44        1.08     11.08 o 
  -7  -3   7        0.88       -2.80      3.55 o 
  -6  -3   7      426.61      464.44     42.79 o 
  -5  -3   7        5.47       10.50      3.84 o 
  -4  -3   7      192.67      197.21     18.86 o 
  -3  -3   7       39.08       36.29      4.91 o 
  -2  -3   7        0.75        0.79      2.79 o 
  -1  -3   7       13.93       11.32      3.30 o 
   0  -3   7      148.44      145.18      5.87 o 
   1  -3   7       24.00       29.97      3.17 o 
   2  -3   7      119.69      140.20      5.74 o 
   3  -3   7       60.96       60.60      7.83 o 
   4  -3   7     1116.00     1108.05     56.99 o 
   5  -3   7       68.17       74.97     10.25 o 
   6  -3   7      175.79      196.84     16.01 o 
   7  -3   7       97.06      102.58      6.57 o 
   8  -3   7        0.12       -3.26      2.65 o 
   9  -3   7        2.68        2.46      3.01 o 
  10  -3   7       15.60       17.03      6.88 o 
  -9  -2   7       13.86       10.16      5.22 o 
  -8  -2   7       32.90       40.16      6.65 o 
  -7  -2   7        7.94        4.16      4.20 o 
  -6  -2   7        3.26       -4.37      3.14 o 
  -5  -2   7        7.14        0.69      5.12 o 
  -4  -2   7        7.05        5.35      3.13 o 
  -3  -2   7      101.21       93.63      6.66 o 
  -2  -2   7        0.01        0.22      3.00 o 
  -1  -2   7      375.49      380.67     11.42 o 
   0  -2   7      979.58     1123.80     28.64 o 
   1  -2   7       16.98       22.66      2.71 o 
   2  -2   7       74.88       57.91      3.48 o 
   3  -2   7       85.04       96.21      4.92 o 
   4  -2   7      389.87      415.70     22.77 o 
   5  -2   7      555.29      612.36     20.97 o 
   6  -2   7       19.26       11.28      3.09 o 
   7  -2   7      357.80      365.45     11.75 o 
   8  -2   7       73.59       86.25      6.03 o 
   9  -2   7       97.79      100.92      6.46 o 
  10  -2   7        0.87       -2.83      3.02 o 
  11  -2   7        7.13        1.70      3.58 o 
  -9  -1   7      134.12      163.31     11.02 o 
  -8  -1   7        2.12       -1.24      4.09 o 
  -7  -1   7       36.32       35.37      5.81 o 
  -6  -1   7       21.11       35.06      9.42 o 
  -5  -1   7       12.36        7.34      3.46 o 
  -4  -1   7      164.46      160.34     11.36 o 
  -3  -1   7       60.49       69.15      5.96 o 
  -2  -1   7        0.55       -0.90      2.50 o 
  -1  -1   7     1614.71     1934.25     47.31 o 
   0  -1   7      561.03      632.27     17.06 o 
   1  -1   7      889.89      996.30     25.53 o 
   2  -1   7      186.42      181.20      6.43 o 
   3  -1   7       25.51       28.88      2.83 o 
   4  -1   7      283.41      290.18      9.22 o 
   5  -1   7      546.75      555.62     19.09 o 
   6  -1   7       21.11       18.94      4.08 o 
   7  -1   7        0.83       -0.34      2.26 o 
   8  -1   7       20.57       15.28      3.56 o 
   9  -1   7       63.72       70.86     10.37 o 
  10  -1   7       40.60       51.12      6.91 o 
  11  -1   7        3.78       -0.30      4.21 o 
  -9   0   7       42.59       43.57      6.79 o 
  -8   0   7       79.12       99.76     11.85 o 
  -7   0   7        0.39       -0.85      3.50 o 
  -6   0   7      342.77      393.99     27.74 o 
  -5   0   7       28.74       15.94      4.14 o 
  -4   0   7        2.42       -0.25      2.56 o 
  -3   0   7        8.03       10.34      3.17 o 
  -2   0   7        0.97       -1.25      1.47 o 
  -1   0   7      261.77      280.24      9.78 o 
   0   0   7       85.36       98.14      4.38 o 
   1   0   7      108.20      102.48      4.43 o 
   2   0   7       22.12       29.38      2.76 o 
   3   0   7      357.10      368.36     10.88 o 
   4   0   7      530.73      527.11     14.74 o 
   5   0   7       12.20       10.08      2.80 o 
   6   0   7       14.39       10.08      2.65 o 
   7   0   7       36.48       43.36      4.20 o 
   8   0   7       16.51       11.76      4.11 o 
   9   0   7       28.55       26.21      5.21 o 
  10   0   7        6.66        0.94      7.65 o 
  11   0   7        0.73        0.04      3.82 o 
  -9   1   7        6.90        2.07      4.63 o 
  -8   1   7        3.53       -1.90      3.72 o 
  -7   1   7        3.92        1.97      3.60 o 
  -6   1   7       39.13       32.04      5.46 o 
  -5   1   7      197.10      192.37     15.22 o 
  -4   1   7      391.44      430.93     17.12 o 
  -3   1   7       10.14        4.96      2.64 o 
  -2   1   7      177.47      185.09      6.98 o 
  -1   1   7       16.86        9.31      2.39 o 
   0   1   7       69.41       74.67      4.06 o 
   1   1   7      653.38      686.69     17.98 o 
   2   1   7      103.80      107.90      4.49 o 
   3   1   7      212.06      213.84      7.55 o 
   4   1   7        2.74        1.69      1.67 o 
   5   1   7     1380.67     1471.38     33.59 o 
   6   1   7      204.97      200.77     13.08 o 
   7   1   7       51.98       61.47      6.84 o 
   8   1   7       93.34       87.14      6.58 o 
   9   1   7        0.04       -4.26      2.84 o 
  10   1   7       37.73       40.96      6.30 o 
  11   1   7        0.00       -3.80      3.98 o 
  -9   2   7        8.02        4.57      6.47 o 
  -8   2   7      100.09      106.25     16.79 o 
  -7   2   7       15.62       13.30      6.13 o 
  -6   2   7        3.46        0.15      3.47 o 
  -5   2   7       21.89       25.36      4.70 o 
  -4   2   7       15.27       15.88      3.71 o 
  -3   2   7      240.18      245.20     11.87 o 
  -2   2   7       26.43       12.30      2.16 o 
  -1   2   7        5.80        3.92      1.72 o 
   0   2   7        8.97        4.39      1.99 o 
   1   2   7      420.08      463.60     16.73 o 
   2   2   7      101.00      105.20      4.91 o 
   3   2   7      177.32      155.64      8.51 o 
   4   2   7       13.52       16.03      1.98 o 
   5   2   7      390.11      392.30     10.93 o 
   6   2   7      133.36      145.88      9.07 o 
   7   2   7      130.64      134.91      7.67 o 
   8   2   7        3.82        1.84      3.16 o 
   9   2   7        6.22        4.70      3.85 o 
  10   2   7       32.09       40.80      9.78 o 
  11   2   7       14.54       22.84      5.75 o 
  -9   3   7       47.45       73.42     12.44 o 
  -8   3   7        4.32       -2.44      5.05 o 
  -7   3   7       33.70       41.49      9.48 o 
  -6   3   7       57.81       46.24      9.67 o 
  -5   3   7       42.39       32.27      8.37 o 
  -4   3   7        3.11       -0.43      4.81 o 
  -3   3   7        6.45        4.85      2.62 o 
  -2   3   7       11.63       11.96      2.90 o 
  -1   3   7      113.57      124.61      9.07 o 
   0   3   7      344.85      273.73     11.59 o 
   1   3   7      119.40       98.44     11.27 o 
   2   3   7      847.27      844.27     37.25 o 
   3   3   7        0.00       -3.63      2.42 o 
   4   3   7       39.84       46.63      3.01 o 
   5   3   7        4.49       -0.51      3.38 o 
   6   3   7       14.59       19.71      5.31 o 
   7   3   7       65.59       83.67     11.90 o 
   8   3   7        9.19        5.06      3.81 o 
   9   3   7        7.83        9.82      4.41 o 
  10   3   7        4.18        2.18      4.08 o 
  11   3   7        8.49        4.20      4.47 o 
  -9   4   7        4.61       11.55      7.30 o 
  -8   4   7       33.74       46.48     10.18 o 
  -7   4   7       38.52       56.37     10.55 o 
  -6   4   7       63.11       75.59     11.50 o 
  -5   4   7        9.76        5.37      5.64 o 
  -4   4   7      179.29      161.51     14.83 o 
  -3   4   7        9.67        6.52      3.01 o 
  -2   4   7       75.41       85.34      8.89 o 
  -1   4   7      154.94      162.32     10.82 o 
   0   4   7      197.10      199.59     12.48 o 
   1   4   7      985.62     1093.62     47.44 o 
   2   4   7      372.53      383.05     20.11 o 
   3   4   7      659.06      690.31     32.15 o 
   4   4   7       63.60       63.53      6.96 o 
   5   4   7      101.09      112.81      9.39 o 
   6   4   7      211.39      202.11     13.54 o 
   7   4   7        9.35        8.92      4.91 o 
   8   4   7        2.94        0.10      5.00 o 
   9   4   7        0.09       -6.21      4.14 o 
  10   4   7        1.53       -2.61      4.40 o 
  11   4   7        6.31       10.48      6.10 o 
  -8   5   7       29.99       25.45      8.27 o 
  -7   5   7       26.52       12.35      6.71 o 
  -6   5   7       70.04       59.19     10.44 o 
  -5   5   7      107.93       76.90     10.42 o 
  -4   5   7      229.47      230.65     18.44 o 
  -3   5   7      205.11      188.98     12.75 o 
  -2   5   7       15.04       11.84      4.53 o 
  -1   5   7        9.24        8.75      4.29 o 
   0   5   7       84.80       67.00      7.12 o 
   1   5   7      386.88      428.82     22.45 o 
   3   5   7      282.68      288.45     17.07 o 
   4   5   7        0.01        1.98      3.51 o 
   5   5   7       33.75       25.99      6.23 o 
   6   5   7        0.34       -0.49      3.94 o 
   7   5   7       27.34       29.27      7.23 o 
   8   5   7       47.11       55.71      8.83 o 
   9   5   7        0.61       -4.30      4.62 o 
  10   5   7        0.21        0.16      5.35 o 
  -8   6   7       15.71       16.03      7.17 o 
  -7   6   7       43.86       43.13      9.74 o 
  -6   6   7        1.15       -0.65      5.37 o 
  -5   6   7       23.29       18.13      6.52 o 
  -4   6   7       32.34       43.18      7.58 o 
  -3   6   7      509.85      528.01     27.49 o 
  -2   6   7       93.94       95.14      9.31 o 
  -1   6   7       38.02       57.39      8.51 o 
   0   6   7      161.73      168.77     12.49 o 
   1   6   7        0.37       -4.11      2.74 o 
   2   6   7       61.01       66.33      8.86 o 
   3   6   7        5.41        1.99      4.22 o 
   4   6   7        8.32       13.37      5.19 o 
   5   6   7        0.37       -4.49      3.78 o 
   6   6   7       15.83        8.86      5.35 o 
   7   6   7       88.46       81.76     10.45 o 
   8   6   7       20.87       14.71      6.26 o 
   9   6   7       19.23       11.33      5.91 o 
  10   6   7        5.81        2.47      6.07 o 
  -7   7   7        0.28       -1.26      5.23 o 
  -6   7   7       34.99       46.56      9.51 o 
  -4   7   7       33.44       59.27     10.15 o 
  -3   7   7        2.42        0.02      4.29 o 
  -2   7   7       85.58       97.44     10.09 o 
  -1   7   7      174.91      170.43     13.34 o 
   0   7   7       16.85        8.06      4.83 o 
   1   7   7       73.90       76.67      8.76 o 
   2   7   7       49.40       47.26      8.16 o 
   3   7   7        2.12        0.73      4.45 o 
   4   7   7      105.39      128.59     11.54 o 
   5   7   7       11.13        0.00      4.84 o 
   6   7   7       14.97        6.34      5.47 o 
   7   7   7        0.43       -3.09      4.62 o 
   8   7   7       46.44       41.70      8.59 o 
   9   7   7        1.26       -3.66      4.73 o 
  -6   8   7        0.00        0.88      4.99 o 
  -4   8   7       78.80      116.37     12.65 o 
  -3   8   7        1.14        1.80      5.39 o 
  -2   8   7       57.55       59.69      9.91 o 
  -1   8   7       37.59       50.10      9.58 o 
   0   8   7       33.60       30.27      7.50 o 
   1   8   7      163.69      188.50     14.66 o 
   2   8   7       11.64       29.86      7.90 o 
   3   8   7      403.54      399.63     23.77 o 
   4   8   7       11.75       12.27      6.05 o 
   5   8   7       14.82        6.93      5.55 o 
   6   8   7        7.41       -2.12      4.91 o 
   7   8   7        3.11       -1.02      4.88 o 
   8   8   7        0.92       -0.65      5.67 o 
   9   8   7        1.88        3.01      5.78 o 
  -4   9   7      115.91      161.38     15.34 o 
  -3   9   7      212.33      246.79     18.95 o 
  -2   9   7       44.47       48.93      9.80 o 
  -1   9   7        6.47        5.75      5.82 o 
   0   9   7      118.31      145.67     13.24 o 
   1   9   7        2.56        1.75      4.92 o 
   2   9   7       65.47       70.03     11.07 o 
   3   9   7       55.03       70.14     10.84 o 
   4   9   7       76.70       82.79     11.89 o 
   5   9   7       20.16       23.69      7.65 o 
   6   9   7        2.13        3.14      5.77 o 
   7   9   7       59.26       84.35     12.05 o 
   8   9   7        0.09        1.05      5.83 o 
  -3  10   7       69.78       66.16     12.36 o 
  -2  10   7        1.00        2.06      5.47 o 
  -1  10   7       13.66        2.26      5.80 o 
   0  10   7       29.12       37.29      9.42 o 
   1  10   7       53.10       56.34     10.25 o 
   2  10   7        4.44       -0.03      5.75 o 
   3  10   7        2.61       -0.41      5.39 o 
   4  10   7        1.51       -6.48      4.32 o 
   5  10   7        1.61       -3.06      5.19 o 
   6  10   7       31.10       31.87      9.18 o 
  -1  11   7       10.88       10.12      7.66 o 
   0  11   7       38.76       43.75     10.56 o 
   1  11   7       20.85       15.87      7.81 o 
   2  11   7       18.94       15.23      7.63 o 
   3  11   7        4.11        4.06      6.60 o 
   4  11   7        3.42        2.95      6.85 o 
  -1  -9   8        7.66        1.04      6.88 o 
   0  -9   8        2.39       -3.23      6.28 o 
   1  -9   8        0.56       -3.98      5.08 o 
   2  -9   8       36.20       46.64      9.99 o 
  -4  -8   8        7.33       10.18      7.78 o 
  -3  -8   8        0.94       -4.22      6.09 o 
  -2  -8   8       40.93       43.72      9.94 o 
  -1  -8   8        5.32        2.29      6.23 o 
   0  -8   8        9.78       12.89      7.38 o 
   1  -8   8       10.31       14.29      7.19 o 
   2  -8   8       23.58       13.05      7.38 o 
   3  -8   8       43.57       26.98      8.49 o 
   4  -8   8       21.42       23.02      8.19 o 
   5  -8   8       16.56        9.05      7.55 o 
  -5  -7   8       70.80       87.89     13.77 o 
  -4  -7   8        1.38        5.31      6.71 o 
  -3  -7   8        0.88       -4.43      5.34 o 
  -2  -7   8       96.57       83.99     12.01 o 
  -1  -7   8       33.43       30.83      8.37 o 
   0  -7   8        8.97        5.05      5.99 o 
   1  -7   8        1.52       -0.59      5.05 o 
   2  -7   8       30.59       18.61      6.98 o 
   3  -7   8       42.34       45.62      9.62 o 
   4  -7   8        0.77       -6.71      4.97 o 
   5  -7   8       18.00        5.94      7.19 o 
   6  -7   8        0.29       -6.95      5.64 o 
  -6  -6   8       12.96        4.81      7.22 o 
  -5  -6   8      114.72      115.27     12.60 o 
  -4  -6   8       52.07       55.66     11.22 o 
  -3  -6   8       28.19       25.57      8.19 o 
  -2  -6   8        2.74       -1.16      5.29 o 
  -1  -6   8      158.81      157.49     13.35 o 
   0  -6   8        0.91       -4.49      4.60 o 
   1  -6   8        1.60       -5.91      4.21 o 
   2  -6   8      137.73      113.10     10.77 o 
   3  -6   8       25.02       27.76      7.58 o 
   4  -6   8       24.13       24.68      7.50 o 
   5  -6   8        0.77        2.95      5.85 o 
   6  -6   8        0.30       -7.25      5.18 o 
   7  -6   8       12.56        5.88      6.90 o 
   8  -6   8        1.05       -5.18      6.63 o 
  -7  -5   8       11.83       -2.93      6.74 o 
  -6  -5   8       55.69       69.00      8.13 o 
  -5  -5   8       15.06       10.98      6.41 o 
  -4  -5   8       36.33       45.63      6.62 o 
  -3  -5   8       50.45       49.89      9.40 o 
  -2  -5   8        7.97        5.66      5.69 o 
  -1  -5   8       46.53       47.44      8.83 o 
   0  -5   8       12.90       14.88      6.31 o 
   1  -5   8       40.89       38.83      7.92 o 
   2  -5   8       37.73       29.32      7.62 o 
   3  -5   8      142.20      147.31     12.03 o 
   4  -5   8        3.56        7.47      5.64 o 
   5  -5   8        0.03       -6.84      4.56 o 
   6  -5   8        0.80       -3.63      5.53 o 
   7  -5   8        3.60        0.75      6.04 o 
   8  -5   8       10.03        5.05      7.23 o 
  -7  -4   8       27.58       25.30      9.66 o 
  -6  -4   8       78.44       86.93      8.44 o 
  -5  -4   8       74.30       74.97     18.63 o 
  -4  -4   8       57.05       53.61     10.88 o 
  -3  -4   8        0.11       -2.14      3.15 o 
  -2  -4   8       46.17       59.16     11.58 o 
  -1  -4   8       22.64       20.62      4.76 o 
   0  -4   8        1.69        2.86      3.21 o 
   1  -4   8       30.26       27.26      6.79 o 
   2  -4   8       33.58       38.18      7.39 o 
   3  -4   8       45.42       45.90      5.55 o 
   4  -4   8        3.64       -1.87      3.05 o 
   5  -4   8       63.67       71.82      9.69 o 
   6  -4   8        4.23        7.22      5.10 o 
   7  -4   8        0.37       -4.50      3.08 o 
   8  -4   8       44.32       28.38      6.01 o 
   9  -4   8        1.32        3.51      7.11 o 
  -8  -3   8        2.17        0.22      4.59 o 
  -7  -3   8       56.39       77.81      8.15 o 
  -6  -3   8        0.47       -3.20      3.63 o 
  -5  -3   8      226.57      252.86     23.60 o 
  -4  -3   8       90.41       94.00      9.31 o 
  -3  -3   8       13.89        7.94      3.63 o 
  -2  -3   8       78.68       78.16      7.28 o 
  -1  -3   8        7.87        7.26      4.40 o 
   0  -3   8       40.94       53.64      4.18 o 
   1  -3   8       33.27       36.83      3.68 o 
   2  -3   8       40.90       48.93      3.98 o 
   3  -3   8       16.90       12.06      3.55 o 
   4  -3   8        1.88       -1.58      2.69 o 
   5  -3   8        0.87       -3.38      2.81 o 
   6  -3   8       38.59       45.37      6.02 o 
   7  -3   8        6.75       -1.98      3.16 o 
   8  -3   8       34.82       28.27      7.07 o 
   9  -3   8       12.78       17.42      4.32 o 
  10  -3   8        2.77        1.36      3.50 o 
  -8  -2   8        2.98       -1.84      4.64 o 
  -7  -2   8        1.61        2.58      4.30 o 
  -6  -2   8        2.57        1.08      3.81 o 
  -5  -2   8        6.36        4.32      3.56 o 
  -4  -2   8        0.57       -0.28      2.92 o 
  -3  -2   8        3.83        1.33      2.96 o 
  -2  -2   8       10.17       10.17      3.40 o 
  -1  -2   8      112.75      111.43      9.02 o 
   0  -2   8        2.22        2.96      2.24 o 
   1  -2   8        9.87       12.34      2.67 o 
   2  -2   8       47.38       51.77      3.86 o 
   3  -2   8      176.76      209.50      7.64 o 
   4  -2   8       37.28       37.69      4.84 o 
   5  -2   8      121.58      119.42      7.30 o 
   6  -2   8        2.66       -0.40      2.80 o 
   7  -2   8      140.66      157.00     11.78 o 
   8  -2   8       15.28       10.12      3.60 o 
   9  -2   8       22.10       19.71      4.23 o 
  10  -2   8       24.01       31.30      5.76 o 
  -8  -1   8       41.97       52.71     21.77 o 
  -7  -1   8       54.62       61.83      7.74 o 
  -6  -1   8      161.05      189.93     18.16 o 
  -5  -1   8      121.07      118.77      8.32 o 
  -4  -1   8       37.73       38.90      5.59 o 
  -3  -1   8      115.48      109.55      8.61 o 
  -2  -1   8        2.12        1.11      2.63 o 
  -1  -1   8      234.42      276.42      9.17 o 
   0  -1   8      446.13      524.00     14.92 o 
   1  -1   8       51.50       47.46      3.83 o 
   2  -1   8        7.10        5.69      2.02 o 
   3  -1   8      190.71      203.17      7.37 o 
   4  -1   8        2.67        0.25      3.14 o 
   5  -1   8      134.72      146.71     11.81 o 
   6  -1   8      105.96       91.49      6.49 o 
   7  -1   8        7.15        0.12      2.55 o 
   8  -1   8      205.20      217.17      8.78 o 
   9  -1   8       28.04       31.47      4.57 o 
  10  -1   8       55.18       73.54      7.15 o 
  -8   0   8       18.00       19.35      5.60 o 
  -7   0   8      114.57      124.98     13.27 o 
  -6   0   8       29.24       28.69     10.52 o 
  -5   0   8      440.78      509.51     52.09 o 
  -4   0   8      180.04      183.89     10.03 o 
  -3   0   8       24.80       15.90      3.93 o 
  -2   0   8       20.11       22.30      3.76 o 
  -1   0   8       38.86       36.68      7.57 o 
   0   0   8      174.14      170.10      7.02 o 
   1   0   8      195.06      190.48      6.82 o 
   2   0   8       53.45       41.22      3.43 o 
   3   0   8        1.90        1.15      1.71 o 
   4   0   8      144.10      146.15      7.42 o 
   5   0   8      186.08      203.00      9.39 o 
   6   0   8      115.59      104.83      5.31 o 
   7   0   8       83.15       83.13      5.14 o 
   8   0   8       38.96       45.88      7.34 o 
   9   0   8       12.24       11.42      3.54 o 
  10   0   8       42.30       54.41      9.90 o 
  -8   1   8        6.87        8.76      6.80 o 
  -7   1   8        4.59        0.95      4.17 o 
  -6   1   8       31.52       29.96      5.61 o 
  -5   1   8      119.34      132.99      8.78 o 
  -4   1   8        7.41        3.92      3.40 o 
  -3   1   8       33.67       45.66      5.27 o 
  -2   1   8        0.00        0.11      2.42 o 
  -1   1   8       97.68       85.64      7.17 o 
   0   1   8        5.45        2.52      1.80 o 
   1   1   8       10.22        8.71      2.12 o 
   2   1   8        0.17       -2.01      1.34 o 
   3   1   8      219.79      191.52      6.80 o 
   4   1   8        8.35        4.80      2.06 o 
   5   1   8      212.06      232.36     10.09 o 
   6   1   8      110.94      112.00      5.34 o 
   7   1   8      105.64      111.44      5.59 o 
   8   1   8       82.91       93.44      9.74 o 
   9   1   8        0.06       -5.14      3.43 o 
  10   1   8        0.68       -1.70      4.03 o 
  11   1   8        0.27       -4.11      6.42 o 
  -8   2   8       22.32       23.87      8.73 o 
  -7   2   8       32.76       31.01      8.97 o 
  -6   2   8        0.89       -1.16      5.18 o 
  -5   2   8        9.78        2.21      6.31 o 
  -4   2   8      319.93      343.63     24.81 o 
  -3   2   8       29.78       23.31      7.25 o 
  -2   2   8       57.05       45.44      4.26 o 
  -1   2   8       38.75       56.96      7.76 o 
   0   2   8      279.28      269.93     11.47 o 
   1   2   8        1.31       -0.40      2.41 o 
   2   2   8        2.67        5.28      2.43 o 
   3   2   8        2.99       -0.13      2.11 o 
   4   2   8        0.11        2.33      2.17 o 
   5   2   8       64.68       65.01      4.76 o 
   6   2   8      112.58      122.11      5.53 o 
   7   2   8        4.81       -1.39      4.05 o 
   8   2   8       20.55       22.04      6.60 o 
   9   2   8       39.69       42.37      8.48 o 
  10   2   8       33.56       31.72      8.24 o 
  11   2   8        5.52        1.13      5.78 o 
  -8   3   8       31.24       41.83     10.34 o 
  -7   3   8        0.30       -4.41      5.59 o 
  -6   3   8       44.79       44.69     10.31 o 
  -5   3   8       79.81       71.02     11.98 o 
  -4   3   8       78.08       55.13     10.36 o 
  -3   3   8      330.28      296.98     22.16 o 
  -2   3   8       10.07        5.60      3.72 o 
  -1   3   8      144.21      142.40      7.79 o 
   0   3   8      156.17      114.22      6.82 o 
   1   3   8      111.64       98.57     15.08 o 
   2   3   8        2.71        1.79      2.35 o 
   3   3   8      114.69       88.12      5.88 o 
   4   3   8       37.45       43.66      4.55 o 
   5   3   8      485.02      452.03     23.34 o 
   6   3   8      255.74      246.47     15.57 o 
   7   3   8       69.13       84.98     10.28 o 
   8   3   8      119.82      132.05     11.49 o 
   9   3   8       12.98       10.95      6.21 o 
  10   3   8       17.67       25.59      7.82 o 
  -8   4   8        0.33        3.86      6.61 o 
  -7   4   8        0.04       -0.81      5.83 o 
  -6   4   8        4.01       -3.03      5.02 o 
  -5   4   8      226.85      214.98     18.91 o 
  -4   4   8       49.54       55.69     10.58 o 
  -3   4   8      119.08      107.65     12.41 o 
  -2   4   8       96.40      120.92      7.33 o 
  -1   4   8       80.92       75.52      6.06 o 
   0   4   8      123.25      103.17      8.00 o 
   1   4   8       75.00       57.59      6.39 o 
   2   4   8      169.73      162.43     11.28 o 
   3   4   8       69.73       66.49      7.27 o 
   4   4   8        0.16       -4.30      2.87 o 
   5   4   8      226.30      232.89     14.95 o 
   6   4   8      447.08      465.83     24.71 o 
   7   4   8      250.12      282.78     17.64 o 
   8   4   8       28.55       18.55      6.79 o 
   9   4   8        0.13        1.05      5.16 o 
  10   4   8       10.71        9.37      6.25 o 
  -7   5   8      141.06      106.50     13.38 o 
  -6   5   8        0.50       -2.15      4.73 o 
  -5   5   8        2.51        0.49      4.89 o 
  -4   5   8        0.05       -4.16      4.24 o 
  -3   5   8      113.79      105.08     13.93 o 
  -2   5   8      109.78      123.52      7.78 o 
  -1   5   8        0.88        2.57      3.70 o 
   0   5   8       14.39       18.07      5.16 o 
   1   5   8       21.11       29.18      6.09 o 
   2   5   8       26.17       18.47      5.48 o 
   3   5   8       94.13      117.64     10.04 o 
   4   5   8       43.53       38.53      7.14 o 
   5   5   8       72.51       58.75      8.83 o 
   6   5   8      100.50      111.35     10.20 o 
   7   5   8        3.69       -5.59      3.73 o 
   8   5   8       36.74       41.64      8.41 o 
   9   5   8       29.98       37.89      8.73 o 
  10   5   8        5.28       -6.13      5.26 o 
  -7   6   8        2.84        1.53      5.69 o 
  -6   6   8       51.92       31.14      9.00 o 
  -5   6   8       89.72       83.72     12.95 o 
  -4   6   8       20.77       17.69      7.14 o 
  -3   6   8       78.64       75.96      8.37 o 
  -2   6   8       77.16       75.08      8.56 o 
  -1   6   8       24.18       35.56      7.00 o 
   0   6   8       66.17       68.33      7.95 o 
   1   6   8      116.55      122.37     10.61 o 
   2   6   8       91.79      104.97      9.88 o 
   3   6   8       42.23       36.86      7.31 o 
   4   6   8       56.14       47.96      8.32 o 
   5   6   8       60.98       72.55      9.82 o 
   6   6   8        2.38        1.31      4.76 o 
   7   6   8       16.34       18.87      6.41 o 
   8   6   8       34.51       48.61      8.89 o 
   9   6   8        0.07       -2.87      4.76 o 
  -6   7   8       15.68       14.25      7.44 o 
  -5   7   8        1.82        2.07      5.04 o 
  -3   7   8        0.03        2.34      4.60 o 
  -2   7   8       18.90       24.30      6.42 o 
  -1   7   8       29.29       18.02      6.01 o 
   0   7   8        0.49       -2.55      3.86 o 
   1   7   8        1.96        1.59      4.67 o 
   2   7   8       12.35        1.67      4.86 o 
   3   7   8       72.04       80.08      9.31 o 
   4   7   8        0.09       -3.95      3.90 o 
   5   7   8       64.83       91.49     11.73 o 
   6   7   8       12.27        8.59      5.91 o 
   7   7   8       20.12       30.23      7.81 o 
   8   7   8        5.55        1.24      5.24 o 
   9   7   8        0.35        0.19      5.48 o 
  -5   8   8        5.58       13.62      6.47 o 
  -3   8   8      144.60      136.09     13.37 o 
  -2   8   8       13.51        8.48      5.93 o 
  -1   8   8      111.62      126.15     11.82 o 
   0   8   8        1.11        0.43      4.65 o 
   1   8   8        1.07       -1.70      4.40 o 
   2   8   8      277.37      265.30     18.32 o 
   3   8   8        0.35        1.77      4.81 o 
   4   8   8        6.64        2.92      5.00 o 
   5   8   8       10.73       12.99      6.13 o 
   6   8   8       83.51       95.70     10.79 o 
   7   8   8       50.18       61.92     10.56 o 
   8   8   8        3.83       -5.43      5.47 o 
  -4   9   8        7.77       12.03      8.25 o 
  -3   9   8        8.89        1.31      6.72 o 
  -2   9   8      232.20      248.38     18.50 o 
  -1   9   8       43.54       50.08      9.82 o 
   0   9   8        1.93        8.67      5.75 o 
   1   9   8       55.54       50.97      9.40 o 
   2   9   8        2.81        3.76      5.15 o 
   3   9   8      176.12      182.68     15.38 o 
   4   9   8        6.18       11.11      6.49 o 
   5   9   8       17.59       19.87      7.35 o 
   6   9   8        5.98        1.66      6.10 o 
   7   9   8       14.46       13.85      7.11 o 
  -2  10   8       62.27      113.07     15.38 o 
  -1  10   8        0.01       -0.94      5.16 o 
   0  10   8       16.28       18.50      7.44 o 
   1  10   8        0.65        3.63      5.85 o 
   2  10   8       15.26       23.15      7.95 o 
   3  10   8       32.75       37.13      9.45 o 
   4  10   8        0.42       -3.54      5.67 o 
   5  10   8        2.07       -4.32      5.66 o 
  -1  -8   9       90.64       91.80     14.09 o 
   0  -8   9       16.16        5.96      6.96 o 
   1  -8   9       10.53        5.58      6.98 o 
   2  -8   9       20.78        9.54      7.57 o 
   3  -8   9       16.56        9.96      7.33 o 
  -3  -7   9        6.86        3.20      7.41 o 
  -2  -7   9        1.05       -8.41      6.09 o 
  -1  -7   9      128.61      122.93     12.84 o 
   0  -7   9       45.24       41.08      9.94 o 
   1  -7   9        0.14       -4.40      5.31 o 
   2  -7   9        0.02       -0.05      5.80 o 
   3  -7   9        1.69       -3.47      5.80 o 
   4  -7   9       88.47       89.96     13.15 o 
   5  -7   9        2.54        3.22      7.52 o 
  -5  -6   9       43.78       50.16     11.03 o 
  -4  -6   9       51.23       52.69     10.91 o 
  -3  -6   9       11.11        9.51      7.33 o 
  -2  -6   9       96.50      102.54     14.13 o 
  -1  -6   9       18.88        6.33      6.85 o 
   0  -6   9       53.44       61.30     10.72 o 
   1  -6   9        0.23       -6.01      4.19 o 
   2  -6   9       24.33        9.43      5.91 o 
   3  -6   9       20.95       21.48      7.49 o 
   4  -6   9        6.35        2.14      6.20 o 
   5  -6   9        6.79        7.89      6.85 o 
   6  -6   9        0.19       -0.33      5.88 o 
   7  -6   9        5.06       -0.84      7.17 o 
  -6  -5   9       22.53       20.28      6.86 o 
  -5  -5   9       14.47       21.48      5.62 o 
  -4  -5   9        0.15        3.35      4.08 o 
  -3  -5   9       72.90       72.00      7.49 o 
  -2  -5   9       97.45      102.52     11.33 o 
  -1  -5   9      229.56      238.72     16.95 o 
   0  -5   9       24.72       25.05      7.49 o 
   1  -5   9       10.96        9.83      5.80 o 
   2  -5   9        4.99        1.26      4.80 o 
   3  -5   9        0.47        0.80      5.16 o 
   4  -5   9       96.33       80.34     11.35 o 
   5  -5   9       41.93       33.54      8.76 o 
   6  -5   9        0.45        0.48      5.85 o 
   7  -5   9        3.21        0.75      6.64 o 
   8  -5   9        0.00       -1.51      7.23 o 
  -6  -4   9        8.80        5.91      5.17 o 
  -5  -4   9       19.22       18.07      5.37 o 
  -4  -4   9       78.06       92.43      8.16 o 
  -3  -4   9       32.59       42.24     13.61 o 
  -2  -4   9       25.90       26.87      5.33 o 
  -1  -4   9      464.23      487.58     36.47 o 
   0  -4   9      194.42      182.87     11.94 o 
   1  -4   9        0.35       -2.88      3.87 o 
   2  -4   9        6.27        5.05      3.80 o 
   3  -4   9       85.75       85.83      7.02 o 
   4  -4   9       20.47       18.67      4.79 o 
   5  -4   9       30.59       33.20      5.55 o 
   6  -4   9        0.01       -2.49      3.33 o 
   7  -4   9        3.00        4.95      4.19 o 
   8  -4   9        9.04        7.05      4.51 o 
  -7  -3   9        0.37       -2.03      6.60 o 
  -6  -3   9       59.26       48.90      8.13 o 
  -5  -3   9        1.85       -0.42      3.74 o 
  -4  -3   9       54.55       55.39      6.81 o 
  -3  -3   9       19.08       20.08      4.69 o 
  -2  -3   9        2.09       -1.60      3.24 o 
  -1  -3   9        1.70       -0.91      3.34 o 
   0  -3   9      271.19      297.78     31.10 o 
   1  -3   9       68.57       76.95      6.31 o 
   2  -3   9       14.59        8.99      2.71 o 
   3  -3   9        1.59       -0.67      3.03 o 
   4  -3   9       78.76       84.81      6.38 o 
   5  -3   9        9.74        1.44      3.52 o 
   6  -3   9        1.56       -1.57      3.58 o 
   7  -3   9        4.74        5.95      4.19 o 
   8  -3   9       13.71       11.85      6.47 o 
   9  -3   9        0.03        1.81      4.19 o 
  -7  -2   9        8.91       11.45      5.37 o 
  -6  -2   9        4.61       -0.80      4.31 o 
  -5  -2   9        6.61        3.38      3.80 o 
  -4  -2   9        0.01       -3.05      3.47 o 
  -3  -2   9      132.45      136.70     20.58 o 
  -2  -2   9      265.92      300.12     14.85 o 
  -1  -2   9      156.29      158.77     11.11 o 
   0  -2   9        3.89       -1.23      2.35 o 
   1  -2   9      142.63      142.38      7.86 o 
   2  -2   9       14.78        8.98      2.80 o 
   3  -2   9       70.66       76.99      5.12 o 
   4  -2   9       78.00       69.63      6.08 o 
   5  -2   9        2.40        0.33      3.22 o 
   6  -2   9        7.10        1.37      3.47 o 
   7  -2   9        8.65        4.99      3.91 o 
   8  -2   9       45.13       51.18      7.05 o 
   9  -2   9       29.01       30.58      6.15 o 
  -7  -1   9       21.96       17.98      6.35 o 
  -6  -1   9       46.25       56.51      7.84 o 
  -5  -1   9      175.00      193.42     25.37 o 
  -4  -1   9      199.86      197.37     32.18 o 
  -3  -1   9       15.79       14.43      7.35 o 
  -2  -1   9       31.02       22.53      4.62 o 
  -1  -1   9     1275.36     1405.00     80.45 o 
   0  -1   9       49.17       53.46      4.01 o 
   1  -1   9        7.23        5.61      2.26 o 
   2  -1   9        0.41       -2.58      1.72 o 
   3  -1   9       48.79       61.79      4.26 o 
   4  -1   9      105.93       99.04      8.71 o 
   5  -1   9      119.18      126.17      7.56 o 
   6  -1   9        0.12       -3.69      2.81 o 
   7  -1   9       18.02       29.63      8.03 o 
   8  -1   9       53.37       71.84      9.04 o 
   9  -1   9       71.39       88.12      7.11 o 
  10  -1   9        9.31        6.48      3.84 o 
  -8   0   9        6.42       -0.18      7.46 o 
  -7   0   9        5.20        1.42      7.27 o 
  -6   0   9      253.55      324.16     24.43 o 
  -5   0   9      112.00      106.76     11.07 o 
  -4   0   9      211.96      208.77     26.77 o 
  -3   0   9      128.52      133.35     20.50 o 
  -2   0   9       87.72       67.17      6.26 o 
  -1   0   9       73.55       77.41      7.46 o 
   0   0   9      142.89      164.70     12.75 o 
   1   0   9       89.83       88.40      4.59 o 
   2   0   9       10.76        5.53      2.23 o 
   3   0   9        0.01       -1.12      1.92 o 
   4   0   9      223.99      222.04      9.83 o 
   5   0   9        0.64       -1.75      2.79 o 
   6   0   9        1.83       -2.38      2.93 o 
   7   0   9        1.42       -4.63      3.09 o 
   8   0   9        2.57       -2.82      2.67 o 
   9   0   9        2.60       -2.21      2.98 o 
  10   0   9       31.77       38.86      5.23 o 
  -8   1   9        0.41       -6.41      5.78 o 
  -7   1   9        6.56        3.62      6.87 o 
  -6   1   9        2.38       -1.51      5.98 o 
  -5   1   9       82.59       85.61     11.95 o 
  -4   1   9      138.12      148.47     15.20 o 
  -3   1   9       13.64       13.29      6.77 o 
  -2   1   9       64.90       76.47     10.12 o 
  -1   1   9        3.21       -0.08      4.61 o 
   0   1   9      214.70      203.83      9.58 o 
   1   1   9        0.18       -1.13      2.18 o 
   2   1   9      228.28      217.03     10.02 o 
   3   1   9       11.05       12.57      6.12 o 
   4   1   9       62.07       67.13      7.22 o 
   5   1   9        0.04       -0.75      3.74 o 
   6   1   9       26.27       32.78      6.92 o 
   7   1   9        9.87        4.89      5.45 o 
   8   1   9        0.21       -2.93      4.37 o 
   9   1   9        5.64       -0.73      5.08 o 
  10   1   9       63.06       90.08     12.57 o 
  -7   2   9       31.06       32.25     10.07 o 
  -6   2   9        0.42       -1.86      5.82 o 
  -5   2   9      123.02      152.04     16.32 o 
  -4   2   9       27.84       43.58     10.25 o 
  -3   2   9      108.21      111.51     13.10 o 
  -2   2   9       24.68       16.49      6.82 o 
  -1   2   9       32.33       31.43      8.33 o 
   0   2   9       13.59       12.91      3.19 o 
   1   2   9       93.57      115.32      6.79 o 
   2   2   9       74.87       69.94      5.22 o 
   3   2   9       22.78       29.78      7.70 o 
   4   2   9      123.06      117.24      9.53 o 
   5   2   9       39.12       33.08      6.69 o 
   6   2   9        8.83        2.71      4.37 o 
   7   2   9        1.69       -3.86      4.41 o 
   8   2   9       70.21       81.34      9.32 o 
   9   2   9       16.55       24.79      7.41 o 
  10   2   9        9.79       11.65      7.38 o 
  -7   3   9       68.84       82.81     13.70 o 
  -6   3   9       16.37       46.69     10.74 o 
  -5   3   9       89.83       93.85     13.05 o 
  -4   3   9      327.54      331.40     25.14 o 
  -3   3   9       44.51       45.75      9.97 o 
  -2   3   9        4.46        5.32      5.64 o 
  -1   3   9        3.99        3.85      2.68 o 
   0   3   9       63.97       65.38      5.41 o 
   1   3   9       12.18        8.72      3.19 o 
   2   3   9        8.68        5.11      2.76 o 
   3   3   9       20.18       14.80      3.42 o 
   4   3   9       29.76       28.52      4.31 o 
   5   3   9        0.56        1.58      3.84 o 
   6   3   9       45.61       59.67      8.83 o 
   7   3   9       73.86       74.22     10.17 o 
   8   3   9       86.55       83.34      9.45 o 
   9   3   9        7.73        7.30      6.41 o 
  10   3   9        0.13       -2.44      5.90 o 
  -7   4   9       18.29       10.84      7.90 o 
  -6   4   9       32.97       23.04      8.73 o 
  -5   4   9        3.19       -1.85      5.94 o 
  -4   4   9      110.94      105.98     13.19 o 
  -3   4   9      168.77      138.80     14.72 o 
  -2   4   9        0.14       -1.12      4.56 o 
  -1   4   9       50.16       44.12      7.70 o 
   0   4   9      132.53       99.78      6.91 o 
   1   4   9      111.01       92.38     11.24 o 
   2   4   9        1.90        1.15      2.76 o 
   3   4   9      281.23      276.31     18.83 o 
   4   4   9        1.07        0.19      2.60 o 
   5   4   9        1.18       -0.56      3.71 o 
   6   4   9       76.54       74.89      8.57 o 
   7   4   9        4.25        1.35      5.18 o 
   8   4   9       61.12       86.19     11.68 o 
   9   4   9       26.74       28.68      7.84 o 
  10   4   9       17.29       22.07      7.82 o 
  -6   5   9       70.46       84.31     13.89 o 
  -5   5   9       80.61       92.82     13.81 o 
  -4   5   9        0.00        1.64      5.34 o 
  -3   5   9       64.39       65.30     11.30 o 
  -2   5   9        1.80        0.82      2.95 o 
  -1   5   9        0.00       -3.79      3.51 o 
   0   5   9       75.31       58.59      6.32 o 
   1   5   9       21.10       24.71      6.04 o 
   2   5   9       13.92       20.32      5.94 o 
   3   5   9        4.26       -1.32      3.95 o 
   4   5   9       79.26       76.29      8.38 o 
   5   5   9       40.33       38.40      7.35 o 
   6   5   9       61.31       66.49      9.70 o 
   7   5   9        0.21       -0.43      4.56 o 
   8   5   9       11.66        4.73      5.94 o 
   9   5   9        4.35        2.84      5.77 o 
  -6   6   9        1.26        6.07      6.13 o 
  -5   6   9        6.27        2.25      5.88 o 
  -4   6   9      239.78      200.90     18.29 o 
  -3   6   9        2.08       -3.27      4.68 o 
  -2   6   9      112.24      109.31     14.22 o 
  -1   6   9       54.37       57.86      8.97 o 
   0   6   9       20.90       17.02      5.55 o 
   1   6   9      221.56      233.55     15.66 o 
   2   6   9        7.84        6.98      4.89 o 
   3   6   9       14.93        9.91      5.66 o 
   4   6   9        0.52       -5.39      4.05 o 
   5   6   9       21.40       26.77      7.04 o 
   6   6   9       19.15       16.59      6.04 o 
   7   6   9      123.58      125.86     11.93 o 
   8   6   9        2.13        7.57      5.94 o 
   9   6   9        0.01       -7.24      4.83 o 
  -5   7   9        6.51        5.53      6.07 o 
  -4   7   9       40.14       38.50      9.94 o 
  -3   7   9       29.72       18.18      7.44 o 
  -2   7   9        4.94        6.74      5.67 o 
  -1   7   9       65.18       64.44      9.96 o 
   0   7   9        0.41       -2.25      4.00 o 
   1   7   9        1.07        4.06      4.73 o 
   2   7   9       24.03       32.36      7.74 o 
   3   7   9       11.48        1.34      5.16 o 
   4   7   9        6.03        5.82      5.50 o 
   5   7   9        0.08       -5.43      4.40 o 
   6   7   9       36.69       28.67      7.81 o 
   7   7   9        5.14        3.78      5.77 o 
   8   7   9       41.79       36.11      8.86 o 
  -4   8   9       11.43       12.67      6.98 o 
  -2   8   9       57.82       65.90     10.93 o 
  -1   8   9       22.25       26.07      7.87 o 
   0   8   9       10.96        5.42      5.86 o 
   1   8   9        4.82       -3.89      4.38 o 
   2   8   9      102.76      101.64     10.98 o 
   3   8   9      194.12      213.77     16.35 o 
   4   8   9       27.13       29.16      8.16 o 
   5   8   9        1.24       -2.06      5.16 o 
   6   8   9       31.00       37.81      8.91 o 
   7   8   9       57.22       45.11      9.77 o 
  -3   9   9        0.11        0.53      5.90 o 
  -2   9   9        5.57       -0.84      6.09 o 
  -1   9   9       37.07       45.70      9.82 o 
   0   9   9       34.22       34.37      8.62 o 
   1   9   9       47.23       41.25      9.31 o 
   2   9   9        5.03        6.47      6.39 o 
   3   9   9        0.00        0.37      5.39 o 
   4   9   9       91.67       83.59     12.27 o 
   5   9   9        0.26       -1.74      5.10 o 
   6   9   9        6.45       -2.14      5.94 o 
   0  10   9        0.02       -6.72      5.48 o 
   1  10   9        0.19        2.29      5.64 o 
   2  10   9        2.68       -0.27      5.48 o 
   3  10   9        1.72       -1.75      5.80 o 
  -1  -7  10        0.58       -3.46      5.72 o 
   0  -7  10       23.88       29.84      9.32 o 
   1  -7  10        5.58       -1.50      6.10 o 
   2  -7  10       42.86       43.18      9.72 o 
   3  -7  10        1.73       -3.09      5.83 o 
  -3  -6  10       14.69       14.39      7.74 o 
  -2  -6  10        6.41        3.28      6.93 o 
  -1  -6  10       56.90       74.00     12.27 o 
   0  -6  10        6.75       -1.16      5.90 o 
   1  -6  10       29.63       29.16      8.46 o 
   2  -6  10       42.44       52.04     10.56 o 
   3  -6  10       23.10       17.10      7.28 o 
   4  -6  10       53.40       48.41     10.29 o 
   5  -6  10        0.37        0.21      6.07 o 
  -4  -5  10        0.17       -5.43      3.62 o 
  -3  -5  10       16.30       11.38      4.90 o 
  -2  -5  10       18.64       14.83      7.57 o 
  -1  -5  10       28.05       22.93      8.95 o 
   0  -5  10      125.48      111.49     11.50 o 
   1  -5  10        0.13       -5.27      4.62 o 
   2  -5  10        1.34       -2.10      5.51 o 
   3  -5  10        0.62       -3.12      4.81 o 
   4  -5  10        3.03        3.89      6.23 o 
   5  -5  10       86.88       99.78     13.42 o 
   6  -5  10        0.35       -1.75      6.13 o 
  -5  -4  10        1.18       -0.42      4.46 o 
  -4  -4  10       18.83       17.23      5.72 o 
  -3  -4  10       33.82       41.27      7.74 o 
  -2  -4  10       66.95       67.08      7.06 o 
  -1  -4  10        0.44        0.96      3.84 o 
   0  -4  10      150.00      172.77     11.66 o 
   1  -4  10      104.32      103.36      7.99 o 
   2  -4  10       83.05       94.98      8.41 o 
   3  -4  10        0.00        0.30      3.55 o 
   4  -4  10       39.29       47.76     11.85 o 
   5  -4  10       19.23       22.94      6.76 o 
   6  -4  10       58.37       77.03      8.34 o 
   7  -4  10        0.26        1.51      4.19 o 
  -6  -3  10       10.53        3.84      5.01 o 
  -5  -3  10        8.93        8.44      5.16 o 
  -4  -3  10        0.23       -3.39      3.55 o 
  -3  -3  10       11.61       12.46      4.59 o 
  -2  -3  10       15.40       12.33      4.53 o 
  -1  -3  10        4.49        2.53      3.80 o 
   0  -3  10        1.63       -2.52      3.30 o 
   1  -3  10       76.92       72.93      8.78 o 
   2  -3  10       32.94       40.36      7.73 o 
   3  -3  10       42.26       57.73     11.54 o 
   4  -3  10       48.21       53.21      8.64 o 
   5  -3  10        0.42        0.12      4.17 o 
   6  -3  10       18.46       19.91      7.67 o 
   7  -3  10        4.15        2.54      4.84 o 
   8  -3  10       13.08        9.62      5.09 o 
  -6  -2  10       14.22       16.73      5.66 o 
  -5  -2  10        5.77        3.80      4.41 o 
  -4  -2  10        0.82       -0.39      3.78 o 
  -3  -2  10        8.71       11.20      4.52 o 
  -2  -2  10      123.75      131.67     18.49 o 
  -1  -2  10      837.07      884.31     56.44 o 
   0  -2  10       23.69       20.52      4.81 o 
   1  -2  10       35.91       27.98      4.16 o 
   2  -2  10       11.18       12.60      3.05 o 
   3  -2  10      101.40      101.63      8.04 o 
   4  -2  10      133.88      126.51      8.08 o 
   5  -2  10       69.05       76.88      7.49 o 
   6  -2  10        6.88        1.25      4.08 o 
   7  -2  10        9.13        8.82      4.60 o 
   8  -2  10       24.60       27.44      6.15 o 
  -6  -1  10       17.93       21.32      9.51 o 
  -5  -1  10      107.46      135.22     14.90 o 
  -4  -1  10       11.18        7.03      7.04 o 
  -3  -1  10       17.47       26.43      5.04 o 
  -2  -1  10       74.07       87.61      9.72 o 
  -1  -1  10        1.40        1.87      3.67 o 
   0  -1  10     1124.22     1184.85    104.92 o 
   1  -1  10       13.43        3.15      2.86 o 
   2  -1  10        6.29        1.36      2.40 o 
   3  -1  10        0.96       -3.25      2.94 o 
   4  -1  10       32.16       27.71      4.93 o 
   5  -1  10       66.69       71.94      7.10 o 
   6  -1  10       37.20       34.15      9.27 o 
   7  -1  10        6.21        0.44      3.79 o 
   8  -1  10        0.35       -3.32      3.89 o 
   9  -1  10        0.00        2.88      4.52 o 
  -7   0  10       19.38        9.94      8.33 o 
  -6   0  10       17.23        7.62      8.48 o 
  -5   0  10      210.85      249.96     21.29 o 
  -4   0  10        5.84        5.98      6.69 o 
  -3   0  10       55.45       77.42     11.93 o 
  -2   0  10        0.10       -0.99      4.88 o 
  -1   0  10       18.32       24.83      7.82 o 
   0   0  10      338.61      342.47     22.88 o 
   1   0  10      128.22      136.60     14.55 o 
   2   0  10       19.24       14.23      3.65 o 
   3   0  10       88.20       82.90      6.10 o 
   4   0  10       15.08       15.34      5.83 o 
   5   0  10       67.57       75.85     10.17 o 
   6   0  10        0.01       -4.32      4.60 o 
   7   0  10       36.52       47.15      8.86 o 
   8   0  10       16.63       10.45      6.09 o 
   9   0  10        0.68       -2.01      5.39 o 
  -7   1  10       11.41        9.74      8.41 o 
  -6   1  10        2.55       -1.98      6.25 o 
  -5   1  10        1.05       -7.03      5.24 o 
  -4   1  10      101.23      127.76     14.66 o 
  -3   1  10      134.67      155.90     15.76 o 
  -2   1  10       10.60        6.34      5.96 o 
  -1   1  10      135.59      120.05     12.78 o 
   0   1  10        0.31       -3.48      2.86 o 
   1   1  10       79.54       82.40      6.92 o 
   2   1  10        0.32       -2.19      2.50 o 
   3   1  10       22.63       23.06      4.09 o 
   4   1  10        0.72        2.41      4.41 o 
   5   1  10      105.79      105.40     10.09 o 
   6   1  10       16.17       18.77      6.71 o 
   7   1  10        0.02       -5.04      3.87 o 
   8   1  10        3.37        0.10      5.21 o 
   9   1  10        0.02       -5.86      4.35 o 
  -6   2  10       18.72        7.07      8.51 o 
  -5   2  10        3.36        0.00      6.87 o 
  -4   2  10       38.24       37.05      9.82 o 
  -3   2  10        3.14       -2.95      5.72 o 
  -2   2  10       11.79        3.38      5.53 o 
  -1   2  10      175.23      195.42     17.10 o 
   0   2  10      217.51      225.85     10.94 o 
   1   2  10       21.62       26.20      6.88 o 
   2   2  10       40.50       56.38     10.53 o 
   3   2  10       81.81       79.34      5.97 o 
   4   2  10        1.51       -1.82      3.35 o 
   5   2  10       40.10       28.52      6.88 o 
   6   2  10       37.42       43.79      8.05 o 
   7   2  10        9.18        3.84      5.19 o 
   8   2  10        4.31        1.31      5.23 o 
   9   2  10       10.36        9.23      6.42 o 
  -6   3  10       76.21       78.03     14.34 o 
  -5   3  10       28.17       27.23      9.93 o 
  -4   3  10       48.97       46.53     10.76 o 
  -3   3  10      137.72      144.49     15.92 o 
  -2   3  10        2.11       -2.17      5.47 o 
  -1   3  10       11.68       12.60      6.71 o 
   0   3  10      542.54      541.16     20.62 o 
   1   3  10      166.77      143.99     13.08 o 
   2   3  10       39.76       34.50      4.93 o 
   3   3  10       21.84        9.63      3.47 o 
   4   3  10       57.59       67.83      7.60 o 
   5   3  10       54.80       52.98      8.48 o 
   6   3  10        0.45        2.20      4.65 o 
   7   3  10        8.62        4.75      5.35 o 
   8   3  10        1.31       -2.18      4.89 o 
   9   3  10        0.84       -3.89      4.53 o 
  -6   4  10       28.29       45.28     11.04 o 
  -5   4  10       74.32       61.33     12.59 o 
  -4   4  10       23.68       15.33      7.81 o 
  -3   4  10       62.57       80.61     12.97 o 
  -2   4  10       52.60       71.35     11.73 o 
  -1   4  10       28.87       32.98      5.08 o 
   0   4  10        1.83        2.96      3.40 o 
   1   4  10      418.02      428.87     26.12 o 
   2   4  10        1.28        1.38      2.88 o 
   3   4  10        0.16       -1.10      2.70 o 
   4   4  10        3.56        3.51      4.84 o 
   5   4  10        9.02        6.96      5.08 o 
   6   4  10        2.55        1.00      4.73 o 
   7   4  10        1.64       -1.02      4.97 o 
   8   4  10        5.71        4.94      5.66 o 
   9   4  10        0.81       -6.88      4.81 o 
  -5   5  10        2.60       -2.17      5.93 o 
  -4   5  10      188.06      180.33     17.78 o 
  -3   5  10        8.43        9.00      7.09 o 
  -2   5  10        0.56        2.33      5.42 o 
  -1   5  10        4.98        7.94      3.68 o 
   0   5  10       53.74       48.64      6.15 o 
   1   5  10       11.67        7.84      3.88 o 
   2   5  10       11.25        2.18      3.33 o 
   3   5  10        3.63        2.37      3.47 o 
   4   5  10       38.63       38.43      7.44 o 
   5   5  10       78.95       93.17     11.63 o 
   6   5  10        0.66       -2.52      4.54 o 
   7   5  10       16.84       20.27      6.77 o 
   8   5  10       11.35       10.21      6.64 o 
  -5   6  10       10.93        8.43      6.88 o 
  -4   6  10       80.74       79.05     13.32 o 
  -3   6  10      254.29      210.27     19.15 o 
  -2   6  10       18.62       14.39      7.41 o 
  -1   6  10       45.70       47.28      6.45 o 
   0   6  10       35.94       35.96      5.77 o 
   1   6  10       55.72       53.81      8.68 o 
   2   6  10       15.47       24.83      6.74 o 
   3   6  10       16.11       17.77      6.33 o 
   4   6  10       10.09       18.96      6.79 o 
   5   6  10        0.00       -5.62      4.33 o 
   6   6  10        7.25        1.94      5.18 o 
   7   6  10       23.58       19.97      7.31 o 
   8   6  10       35.80       38.70      8.91 o 
  -4   7  10        9.87       13.59      7.68 o 
  -3   7  10       16.75       11.27      7.43 o 
  -2   7  10      117.06      117.10     13.99 o 
  -1   7  10        2.54       -3.04      4.89 o 
   0   7  10        1.52        2.93      5.58 o 
   1   7  10       21.77       13.10      6.18 o 
   2   7  10        0.01       -5.56      4.51 o 
   3   7  10       96.99       99.14     10.72 o 
   4   7  10       12.79        9.05      6.21 o 
   5   7  10        6.72        0.81      5.16 o 
   6   7  10       11.24        5.13      5.86 o 
   7   7  10        0.27       -4.84      4.91 o 
  -3   8  10        7.82       10.99      6.60 o 
  -2   8  10        1.77        3.01      6.23 o 
  -1   8  10        0.33       -4.25      5.29 o 
   0   8  10        3.27        1.91      6.10 o 
   1   8  10       23.40       30.72      8.09 o 
   2   8  10       32.11       38.11      8.91 o 
   3   8  10        5.00       13.54      6.82 o 
   4   8  10      125.31      105.39     11.66 o 
   5   8  10        6.04       13.13      6.60 o 
   6   8  10        1.87        3.89      5.61 o 
  -1   9  10        0.55        2.28      6.04 o 
   0   9  10       21.37       15.09      7.57 o 
   1   9  10        2.20       -0.29      5.74 o 
   2   9  10       48.52       57.49     10.72 o 
   3   9  10        0.62        2.21      6.05 o 
   4   9  10        0.95        4.76      5.94 o 
   0  -6  11        2.54        0.41      6.44 o 
   1  -6  11        0.24       -5.27      5.56 o 
   2  -6  11       55.67       60.41     11.07 o 
  -2  -5  11        6.58        6.88      7.14 o 
  -1  -5  11        3.06       -0.03      5.96 o 
   0  -5  11        0.04       -5.47      5.91 o 
   1  -5  11       19.03       11.20      7.62 o 
   2  -5  11       23.83       27.74      8.16 o 
   3  -5  11        8.12        9.11      6.71 o 
   4  -5  11        5.78        7.78      6.88 o 
  -3  -4  11       38.27       46.09      7.10 o 
  -2  -4  11        4.54        0.69      4.30 o 
  -1  -4  11        1.33       -2.29      3.82 o 
   0  -4  11        1.57       -1.13      4.04 o 
   1  -4  11       18.78        9.60      4.43 o 
   2  -4  11        6.49        7.43      6.34 o 
   3  -4  11       58.35       74.93      7.97 o 
   4  -4  11        1.55        0.21      6.72 o 
   5  -4  11        7.36        4.25      4.79 o 
   6  -4  11        2.43       -4.30      4.64 o 
  -4  -3  11       12.70       10.69      5.28 o 
  -3  -3  11        0.65        1.98      4.06 o 
  -2  -3  11        2.43       -1.72      4.03 o 
  -1  -3  11        0.22       -1.21      3.83 o 
   0  -3  11        1.98       -4.74      3.56 o 
   1  -3  11        1.32       -5.26      3.51 o 
   2  -3  11       32.69       35.49     13.48 o 
   3  -3  11       43.40       56.05     17.78 o 
   4  -3  11        4.47        1.29      4.41 o 
   5  -3  11        4.65       -4.46      4.18 o 
   6  -3  11        0.72       -0.17      4.74 o 
   7  -3  11        4.90        9.72      5.27 o 
  -5  -2  11        1.74       -0.21      7.14 o 
  -4  -2  11        8.54       10.31      8.06 o 
  -3  -2  11        0.74        3.79      6.56 o 
  -2  -2  11        5.94       11.92      6.82 o 
  -1  -2  11       87.54      109.40     12.24 o 
   0  -2  11      223.12      273.52     19.66 o 
   1  -2  11       27.11       39.47      7.47 o 
   2  -2  11       18.64       22.67      3.97 o 
   3  -2  11        2.74       -2.50      3.56 o 
   4  -2  11       81.56       95.07      8.81 o 
   5  -2  11       73.69      102.32     13.23 o 
   6  -2  11       12.59       14.16      4.92 o 
   7  -2  11       11.47       16.18      5.69 o 
  -5  -1  11        0.01        3.82      6.93 o 
  -4  -1  11       27.06       33.06      9.35 o 
  -3  -1  11        0.50       -2.65      5.94 o 
  -2  -1  11        6.85        2.68      6.42 o 
  -1  -1  11       65.71       65.68     10.64 o 
   0  -1  11        0.42        2.96      5.83 o 
   1  -1  11      370.59      412.98     25.86 o 
   2  -1  11        3.30        0.57      3.37 o 
   3  -1  11       41.25       71.35     10.05 o 
   4  -1  11        1.51       -1.93      5.24 o 
   5  -1  11       27.71       36.84      8.30 o 
   6  -1  11       52.14       64.96     10.91 o 
   7  -1  11        0.20       -1.82      5.61 o 
   8  -1  11       32.08       33.83      9.18 o 
  -5   0  11       33.83       32.15     10.96 o 
  -4   0  11       11.60       -2.25      6.93 o 
  -3   0  11        0.70        1.58      6.20 o 
  -2   0  11        0.68       -1.61      5.56 o 
  -1   0  11        0.01       -4.22      5.04 o 
   0   0  11        5.56        0.86      5.51 o 
   1   0  11       77.01       69.08      7.08 o 
   2   0  11       21.63       21.23      4.60 o 
   3   0  11       39.39       55.85      9.18 o 
   4   0  11        0.50       -0.13      5.19 o 
   5   0  11       24.38       24.44      7.27 o 
   6   0  11       24.11       19.52      6.96 o 
   7   0  11        1.92       -4.88      4.75 o 
   8   0  11        0.04       -5.15      5.27 o 
  -5   1  11       29.00       39.37     11.12 o 
  -4   1  11       30.29       24.17      9.46 o 
  -3   1  11        4.74        7.92      7.25 o 
  -2   1  11       83.31      106.76     13.10 o 
  -1   1  11        0.12       -1.18      4.81 o 
   0   1  11      110.17      112.94     12.35 o 
   1   1  11       26.89       32.62     12.27 o 
   2   1  11        4.56        3.48      3.49 o 
   3   1  11        1.29       -4.02      4.49 o 
   4   1  11       22.06       23.63      6.56 o 
   5   1  11       70.49       80.91      9.45 o 
   6   1  11       74.73       67.86     10.18 o 
   7   1  11        3.62        5.61      6.47 o 
   8   1  11        5.07        1.93      5.80 o 
  -5   2  11       31.28       32.54     10.80 o 
  -4   2  11        5.40        0.03      7.11 o 
  -3   2  11        2.50       -0.64      6.21 o 
  -2   2  11        9.86        7.79      6.87 o 
  -1   2  11       25.24       32.47      8.73 o 
   0   2  11       67.28       57.22     10.29 o 
   1   2  11      289.91      290.59     13.15 o 
   2   2  11        7.78        1.66      3.27 o 
   3   2  11        0.02       -5.83      3.89 o 
   4   2  11        6.01       -1.00      3.95 o 
   5   2  11       50.05       64.44      9.39 o 
   6   2  11       82.45       83.53      9.72 o 
   7   2  11        0.90       -1.23      5.02 o 
   8   2  11        5.84       -2.09      5.62 o 
  -5   3  11        9.77        8.92      7.95 o 
  -4   3  11       71.42       53.30     11.84 o 
  -3   3  11        6.49        0.03      6.36 o 
  -2   3  11       44.21       35.42      9.97 o 
  -1   3  11       49.46       56.74     10.93 o 
   0   3  11       11.00        7.20      6.18 o 
   1   3  11      242.04      242.28     11.85 o 
   2   3  11       19.28       13.66      4.10 o 
   3   3  11       13.33        9.08      3.73 o 
   4   3  11        0.58       -0.70      3.87 o 
   5   3  11       33.77       41.44      8.09 o 
   6   3  11      178.77      173.28     13.85 o 
   7   3  11        9.21        7.89      5.98 o 
   8   3  11       12.37       12.52      7.11 o 
  -5   4  11       49.60       63.45     12.75 o 
  -4   4  11        1.88       -5.67      6.12 o 
  -3   4  11       14.36       18.67      8.91 o 
  -2   4  11       27.39       17.18      8.21 o 
  -1   4  11        6.09        1.20      6.04 o 
   0   4  11      119.20      102.56      7.41 o 
   1   4  11       11.13        6.69      3.75 o 
   2   4  11       76.64       76.02      6.62 o 
   3   4  11       32.24       29.43      5.04 o 
   4   4  11        0.05       -5.57      3.71 o 
   5   4  11        7.19        1.85      5.10 o 
   6   4  11       45.53       37.41      8.41 o 
   7   4  11       10.19        2.10      5.67 o 
   8   4  11        0.31       -6.86      4.57 o 
  -4   5  11        7.77       19.20      8.59 o 
  -3   5  11       37.21       35.63      9.75 o 
  -2   5  11       24.80       20.76      8.11 o 
  -1   5  11        5.64        6.28      6.45 o 
   0   5  11      128.29      129.57      8.69 o 
   1   5  11       63.43       73.53      7.62 o 
   2   5  11        7.15        4.01      3.73 o 
   3   5  11        9.84        9.58      3.78 o 
   4   5  11        4.73        0.22      4.68 o 
   5   5  11       12.89        1.77      5.15 o 
   6   5  11       61.98       79.30     11.19 o 
   7   5  11       10.92        8.19      6.33 o 
  -3   6  11       20.38       15.87      7.57 o 
  -2   6  11       43.52       35.58      9.59 o 
  -1   6  11       34.49       34.69      9.35 o 
   0   6  11       11.11       10.79      4.44 o 
   1   6  11      191.61      197.66     18.15 o 
   2   6  11       35.11       30.12      5.68 o 
   3   6  11       18.62       21.86      4.98 o 
   4   6  11       25.12       17.75      7.17 o 
   5   6  11        3.26       -0.86      5.72 o 
   6   6  11       19.09       24.24      8.29 o 
   7   6  11       29.10       38.15      8.73 o 
  -2   7  11        5.43        4.48      7.11 o 
  -1   7  11        6.58        0.00      4.00 o 
   0   7  11        0.26       -0.93      3.73 o 
   1   7  11       50.60       59.04      9.85 o 
   2   7  11       19.71       25.67      7.47 o 
   3   7  11        0.01       -7.15      4.76 o 
   4   7  11        0.03       -0.83      5.21 o 
   5   7  11        0.01        0.13      5.50 o 
   6   7  11        2.30       -0.24      5.56 o 
   0   8  11       22.39       24.24      8.19 o 
   1   8  11       19.48        1.56      6.31 o 
   2   8  11       29.60       25.54      8.08 o 
   3   8  11        1.48        1.88      6.17 o 
   4   8  11        0.36       -4.46      5.39 o 
  -1  -4  12        9.38        6.86      4.91 o 
   0  -4  12        2.43       -3.09      4.26 o 
   1  -4  12        4.76        4.80      4.66 o 
   2  -4  12        0.03       -2.53      5.98 o 
   3  -4  12       13.90        7.19      7.00 o 
  -2  -3  12        1.29       -5.55      6.72 o 
  -1  -3  12       20.40       14.56      7.50 o 
   0  -3  12       51.92       57.70     10.53 o 
   1  -3  12        9.28        4.30      6.58 o 
   3  -3  12        1.73       11.63      7.00 o 
   4  -3  12       65.75       98.49     14.05 o 
   5  -3  12        8.38        8.70      7.38 o 
  -3  -2  12       20.96       19.39      9.27 o 
  -2  -2  12       59.25       73.25     12.43 o 
  -1  -2  12       33.00       28.84      8.25 o 
   0  -2  12       14.37       16.24      7.27 o 
   1  -2  12       15.85       12.38      6.49 o 
   3  -2  12       48.40       59.75     10.64 o 
   4  -2  12       12.92       22.63      8.51 o 
   5  -2  12       43.50       49.63     10.48 o 
   6  -2  12        6.77       -0.83      6.36 o 
  -3  -1  12       31.83       31.18      9.51 o 
  -2  -1  12       39.60       53.11     11.22 o 
  -1  -1  12       44.29       49.51     10.31 o 
   0  -1  12       34.83       50.11      9.48 o 
   1  -1  12        9.93       11.68      6.77 o 
   3  -1  12       33.63       39.69      8.88 o 
   4  -1  12       45.71       67.61     11.03 o 
   5  -1  12        0.00       -7.72      5.15 o 
   6  -1  12        8.74        3.33      6.69 o 
  -4   0  12        6.08       -3.12      7.46 o 
  -3   0  12        4.63       -7.78      6.15 o 
  -2   0  12       69.96       68.90     12.89 o 
  -1   0  12        0.20       -3.54      5.70 o 
   0   0  12        7.49        2.06      5.99 o 
   1   0  12        0.04       -7.17      4.78 o 
   2   0  12        5.74        3.26      4.26 o 
   3   0  12        3.18       -3.70      5.05 o 
   4   0  12      173.63      187.72     14.55 o 
   5   0  12        5.93       17.11      7.14 o 
   6   0  12        1.56       -3.47      5.42 o 
   7   0  12        0.08       -7.38      5.43 o 
  -4   1  12        0.44        0.33      7.33 o 
  -3   1  12       14.72        9.31      8.54 o 
  -2   1  12        0.04       -5.48      5.26 o 
  -1   1  12        4.16        2.74      6.26 o 
   0   1  12       25.79       19.61      7.65 o 
   1   1  12       42.14       35.52      8.86 o 
   2   1  12        1.92       -3.03      4.52 o 
   3   1  12        9.67        8.49      6.05 o 
   4   1  12        0.12        1.24      5.26 o 
   5   1  12       30.97       33.80      8.19 o 
   6   1  12        0.03       -4.13      4.60 o 
   7   1  12        8.75       10.47      7.36 o 
  -4   2  12        0.00        0.25      7.87 o 
  -3   2  12        0.69        0.62      7.47 o 
  -2   2  12       13.58       18.04      8.52 o 
  -1   2  12        6.68        3.15      6.34 o 
   0   2  12        0.71       -5.51      4.80 o 
   1   2  12        3.82       -0.69      5.62 o 
   2   2  12       63.13       66.43     12.13 o 
   3   2  12        1.17       -1.90      4.27 o 
   4   2  12       16.79        9.07      5.91 o 
   5   2  12        0.39       -6.25      4.72 o 
   6   2  12       12.40       12.48      6.53 o 
   7   2  12        0.34       -2.96      5.98 o 
  -3   3  12        8.02       -7.04      5.86 o 
  -2   3  12       26.05       15.68      8.01 o 
  -1   3  12        8.72        8.73      7.89 o 
   0   3  12       59.48       80.99     12.68 o 
   1   3  12        0.97       -3.25      3.25 o 
   2   3  12       99.06       98.79      7.47 o 
   3   3  12        0.14        0.45      5.00 o 
   4   3  12       67.67       87.03     11.46 o 
   5   3  12        2.10       -5.35      5.21 o 
   6   3  12       20.86       22.47      7.46 o 
   7   3  12        7.13       -0.64      6.01 o 
  -3   4  12       30.54       13.34      9.59 o 
  -2   4  12        5.61        0.14      6.39 o 
  -1   4  12        4.15       -0.73      6.41 o 
   0   4  12        1.37       -4.84      5.04 o 
   1   4  12      119.55      130.49      8.72 o 
   2   4  12        7.32        2.49      3.60 o 
   3   4  12       46.25       34.56      7.71 o 
   4   4  12       50.73       50.81      9.08 o 
   5   4  12        0.01       -2.50      5.31 o 
   6   4  12       11.68       10.60      6.49 o 
  -2   5  12        0.73        5.62      6.61 o 
  -1   5  12        2.15        1.66      6.31 o 
   0   5  12       18.04       15.15      7.97 o 
   1   5  12      140.76      120.54      8.64 o 
   2   5  12       70.00       49.80      7.59 o 
   3   5  12        8.78        1.31      5.15 o 
   4   5  12       19.36       19.28      7.39 o 
   5   5  12        8.51        0.80      5.90 o 
   6   5  12       49.03       77.01     11.70 o 
  -1   6  12        1.53        1.21      6.85 o 
   0   6  12        4.69        3.33      6.61 o 
   1   6  12        7.10        6.18      4.31 o 
   2   6  12       48.35       40.71      6.58 o 
   3   6  12       15.07       23.12      7.57 o 
   4   6  12        0.19       -6.45      5.35 o 
   5   6  12        3.73        1.96      6.05 o 
   1   7  12       33.93       38.81      6.62 o 
   2   7  12       56.56       78.12     12.25 o 
  -1  -1  13        5.86       -3.20      7.06 o 
   0  -1  13       26.87       23.90      8.56 o 
   1  -1  13        0.37       -8.03      5.69 o 
   4  -1  13        3.37        6.72      7.15 o 
  -1   0  13        9.75        7.84      7.27 o 
   0   0  13       39.05       34.19      9.23 o 
   1   0  13       32.04       19.87      7.62 o 
   3   0  13        0.68       -8.03      5.35 o 
   4   0  13       30.18       47.90      9.91 o 
  -1   1  13        3.19       -6.15      5.94 o 
   0   1  13        4.28       -0.45      6.34 o 
   1   1  13       70.50       79.86     12.44 o 
   3   1  13        1.13       -1.85      5.72 o 
   4   1  13       12.45       12.24      7.36 o 
   5   1  13       10.53        4.86      6.37 o 
  -1   2  13        0.18       -4.05      6.49 o 
   0   2  13        0.62       -2.87      5.91 o 
   1   2  13        7.24        2.17      6.45 o 
   3   2  13       24.86       43.91      8.94 o 
   4   2  13       13.94       14.83      6.87 o 
   5   2  13        4.25        4.51      6.42 o 
  -1   3  13       45.72       60.09     12.05 o 
   0   3  13       43.01       26.13      9.46 o 
   1   3  13        1.21       -2.14      5.90 o 
   2   3  13        0.03       -0.54      5.42 o 
   3   3  13        7.32        6.76      5.82 o 
   4   3  13        8.25       -2.72      5.53 o 
   0   4  13        2.53       -1.90      7.22 o 
   1   4  13       51.17       61.31     11.84 o 
   2   4  13        0.47       -1.97      3.89 o 
   3   4  13        6.49        2.98      5.69 o 
   4   4  13       18.66       18.79      7.57 o 
                                                 
